# Supplementary material for: 2-(2-Fluoro-4-nitro­phen­oxy)-3-nitro­pyridine
Source: Acta Crystallogr Sect E Struct Rep Online. 2013 Dec 24;70(Pt 1):o100. doi: 10.1107/S1600536813034181 (PMC3914119; doi:10.1107/S1600536813034181)
Supplement: Supplementary file 2 [file e-70-0o100-Isup2.hkl]

# 
# h,k,l, Fc-squared, Fo-squared, sigma(Fo-squared) and status flag 
# 
data_I
_shelx_title ' gaowei in P2(1)/c' 
_shelx_refln_list_code          4 
_shelx_F_calc_maximum      140.04 
_exptl_crystal_F_000       568.00 
_reflns_d_resolution_high  0.7700 
 
loop_ 
 _symmetry_equiv_pos_as_xyz 
 'x, y, z' 
 '-x, y+1/2, -z+1/2' 
 '-x, -y, -z' 
 'x, -y-1/2, z-1/2' 
 
_cell_length_a     7.5275 
_cell_length_b    21.8040 
_cell_length_c     7.1681 
_cell_angle_alpha  90.000 
_cell_angle_beta  101.065 
_cell_angle_gamma  90.000 
 
_shelx_F_squared_multiplier     1.000 
 
loop_ 
 _refln_index_h 
 _refln_index_k 
 _refln_index_l 
 _refln_F_squared_calc 
 _refln_F_squared_meas 
 _refln_F_squared_sigma 
 _refln_observed_status 
   2   0   0      429.54      384.03     17.40 o 
   3   0   0     1340.64     1288.00     50.25 o 
   4   0   0      321.62      332.13     17.41 o 
   5   0   0      746.76      712.15     43.26 o 
   6   0   0       35.37      929.89    747.47 o 
   7   0   0       27.38       20.74      6.93 o 
   8   0   0        2.39        2.18      6.18 o 
   9   0   0        0.41       -0.05      3.49 o 
   2   1   0     2198.80     2279.36     82.74 o 
   3   1   0      147.23      146.25      6.43 o 
   4   1   0       61.07       69.50      4.17 o 
   5   1   0        1.42      524.90     84.37 o 
   6   1   0     1782.52     1754.59     85.64 o 
   7   1   0        0.02        5.52      7.24 o 
   8   1   0        0.02       15.52      9.68 o 
   9   1   0       10.42        7.13      3.34 o 
   1   2   0     1448.04     1417.95     48.23 o 
   2   2   0       38.10       29.88      3.44 o 
   3   2   0        1.28        1.35      1.57 o 
   4   2   0      792.68      750.82     24.67 o 
   5   2   0      235.74      214.08     10.65 o 
   6   2   0       34.97       39.82     13.19 o 
   7   2   0      132.75      115.16     21.15 o 
   8   2   0       35.24       26.15      5.70 o 
   9   2   0        3.37        1.85      3.28 o 
   1   3   0      127.48      106.13      5.52 o 
   2   3   0      521.17      505.63     17.83 o 
   3   3   0       46.96       48.62      3.12 o 
   4   3   0        3.39       14.47      3.51 o 
   5   3   0        6.15        8.32      4.27 o 
   6   3   0       79.80       73.32      6.35 o 
   7   3   0      646.08      660.00     29.47 o 
   8   3   0        0.52       -0.73      2.61 o 
   9   3   0        0.91        1.12      2.50 o 
   0   4   0     1022.53     1008.75     56.07 o 
   1   4   0     7488.33     7271.44    426.91 o 
   2   4   0     4815.20     4970.69    257.18 o 
   3   4   0       98.14      100.23      6.33 o 
   4   4   0      225.29      229.15      8.69 o 
   5   4   0       20.89       19.08      3.47 o 
   6   4   0       23.86       21.67      3.28 o 
   7   4   0        0.59        0.43      2.50 o 
   8   4   0       10.49       87.42     24.20 o 
   9   4   0        0.14        2.28      3.24 o 
   1   5   0     5257.88     5399.33    290.77 o 
   2   5   0      190.30      162.63      8.49 o 
   3   5   0      401.59      416.03     16.91 o 
   4   5   0       66.96       91.64      5.36 o 
   5   5   0      229.80      263.03     19.76 o 
   6   5   0       16.22       23.57      5.21 o 
   7   5   0        0.72        8.79      6.18 o 
   8   5   0      135.24      135.75      9.79 o 
   9   5   0        4.00        2.47      2.73 o 
   0   6   0    19109.26    18546.79   2007.61 o 
   1   6   0        1.63        2.30      2.37 o 
   2   6   0      377.81      375.43     16.06 o 
   3   6   0      599.62      600.97     25.45 o 
   4   6   0       45.47       54.21      8.06 o 
   5   6   0      139.03      142.01     14.69 o 
   6   6   0       40.26       67.86     13.68 o 
   7   6   0      169.03      168.08     10.10 o 
   8   6   0        6.94        9.20      6.12 o 
   9   6   0       14.29       21.47      8.09 o 
   1   7   0     2831.01     2844.41    134.79 o 
   2   7   0       13.53       14.10      3.41 o 
   3   7   0      185.64      192.91      9.06 o 
   4   7   0      307.50      357.63     18.34 o 
   5   7   0        2.05        1.40      1.59 o 
   6   7   0       81.65       80.99      6.90 o 
   7   7   0        5.77       84.68     13.70 o 
   8   7   0       45.14       34.95      4.95 o 
   9   7   0       68.69       89.41      9.42 o 
   0   8   0     2110.50     1986.62    120.27 o 
   1   8   0     1846.03     1845.69     79.90 o 
   2   8   0     1921.48     1891.61     85.69 o 
   3   8   0      525.36      565.55     20.63 o 
   4   8   0      110.31      100.18      8.02 o 
   5   8   0       23.78       24.48      4.08 o 
   6   8   0       25.97       24.76      3.89 o 
   7   8   0      138.19      130.64      8.74 o 
   8   8   0        2.65        2.19      3.13 o 
   9   8   0        2.41        2.45      2.99 o 
   1   9   0      759.85      792.17     34.08 o 
   2   9   0       42.85       32.88      5.56 o 
   3   9   0      115.79      119.68      8.41 o 
   4   9   0       32.11       31.19      4.55 o 
   5   9   0       15.78       20.61      4.84 o 
   6   9   0        3.82       45.54     13.31 o 
   7   9   0        0.37       13.02      6.39 o 
   8   9   0        4.06        4.77      3.43 o 
   9   9   0        4.04        3.78      4.18 o 
   0  10   0     1520.58     1640.39    109.74 o 
   1  10   0      537.35      496.42     20.12 o 
   2  10   0      564.26      598.54     27.94 o 
   3  10   0       64.76       59.60      5.21 o 
   4  10   0       23.69       19.12      4.56 o 
   5  10   0       71.50       61.98      6.62 o 
   6  10   0       95.50       86.84      6.49 o 
   7  10   0        4.39        3.80      2.59 o 
   8  10   0        5.09       26.02     10.02 o 
   1  11   0       14.62       11.24      5.14 o 
   2  11   0      120.83      118.30      7.18 o 
   3  11   0      300.73      269.93     15.07 o 
   4  11   0       29.56       26.62      4.52 o 
   5  11   0       76.38       82.95     10.80 o 
   6  11   0        9.20       10.92      3.58 o 
   7  11   0        0.89        0.09      2.03 o 
   8  11   0       78.36       79.29      7.65 o 
   0  12   0     2011.63     2095.12    133.33 o 
   1  12   0       13.53        7.83      4.17 o 
   2  12   0       15.42       18.41      6.51 o 
   3  12   0      217.42      228.27     13.02 o 
   4  12   0      111.87       92.66      8.25 o 
   5  12   0        2.07        2.32      2.92 o 
   6  12   0       12.25       14.22      6.00 o 
   7  12   0       10.78       10.17      3.96 o 
   8  12   0        0.29       -0.03      1.53 o 
   1  13   0      301.48      275.46     15.73 o 
   2  13   0       14.96       18.82      7.06 o 
   3  13   0        1.70        1.05      3.86 o 
   4  13   0      185.44      199.75     10.33 o 
   5  13   0       31.22       27.07      6.87 o 
   6  13   0      135.13      127.84     13.76 o 
   7  13   0        7.92        4.15      4.05 o 
   8  13   0       28.60       26.41      5.06 o 
   0  14   0     1006.56     1123.43     74.64 o 
   1  14   0      342.92      359.28     21.90 o 
   2  14   0       11.21       17.98      5.22 o 
   3  14   0      250.69      231.36     13.91 o 
   4  14   0        5.61        9.09      4.37 o 
   5  14   0        2.30        2.85      2.58 o 
   6  14   0       19.03       19.82      5.54 o 
   7  14   0        1.81        3.37      2.73 o 
   8  14   0        1.91        3.75      3.40 o 
   1  15   0        2.51        3.02      3.09 o 
   2  15   0       41.18       42.90     10.15 o 
   3  15   0      395.93      400.62     23.47 o 
   4  15   0      166.59      157.49     12.63 o 
   5  15   0        3.90        3.38      4.37 o 
   6  15   0        0.01        0.07      2.70 o 
   7  15   0       20.02       21.35      4.87 o 
   8  15   0        0.05       -0.10      2.43 o 
   0  16   0      666.80      628.38     45.39 o 
   1  16   0       13.38       13.99      4.46 o 
   2  16   0      152.86      144.87     11.95 o 
   3  16   0      370.81      353.37     22.93 o 
   4  16   0      144.09      152.28      9.83 o 
   5  16   0       11.10       11.24      6.34 o 
   6  16   0        0.26        0.35      3.50 o 
   7  16   0       17.01       16.20      5.07 o 
   1  17   0        0.87       -0.48      3.31 o 
   2  17   0      121.62      137.38     10.73 o 
   3  17   0      197.08      194.93     14.38 o 
   4  17   0      111.06      112.63      8.98 o 
   5  17   0       26.31       28.60      5.01 o 
   6  17   0        1.63        2.71      3.10 o 
   7  17   0        2.10        3.93      2.81 o 
   0  18   0      359.96      368.96     32.24 o 
   1  18   0       79.76       73.02      9.08 o 
   2  18   0       32.80       29.63      7.52 o 
   3  18   0        3.94        3.35      5.45 o 
   4  18   0        0.08        0.07      3.13 o 
   5  18   0       40.53       39.32     10.83 o 
   6  18   0        2.25        2.11      2.83 o 
   7  18   0        0.05        1.10      2.59 o 
   1  19   0       24.24       26.40      5.88 o 
   2  19   0        1.15        2.38      3.23 o 
   3  19   0       44.01       46.68      7.51 o 
   4  19   0        0.31        0.80      3.54 o 
   5  19   0        0.10        0.01      2.44 o 
   6  19   0        8.92        8.20      6.59 o 
   7  19   0       33.04       31.43      7.71 o 
   0  20   0       71.59       72.46     19.42 o 
   1  20   0       26.32       22.78      9.79 o 
   2  20   0        1.14        1.32      3.29 o 
   3  20   0        3.61        3.36      4.08 o 
   4  20   0        0.00       -0.03      3.76 o 
   5  20   0        0.23        0.79      2.65 o 
   6  20   0        5.78        5.36      5.66 o 
   1  21   0        4.04        3.03      5.59 o 
   2  21   0        0.02        0.45      4.23 o 
   3  21   0       15.25       13.45      5.82 o 
   4  21   0        1.51        0.57      2.54 o 
   5  21   0        2.06        1.81      2.84 o 
   6  21   0       46.76       60.33     10.46 o 
   0  22   0      283.34      245.51     22.75 o 
   1  22   0        9.92        9.36      5.33 o 
   2  22   0        6.55        6.34      4.92 o 
   3  22   0        3.73        3.73      3.69 o 
   4  22   0        0.34        0.66      3.08 o 
   5  22   0       13.03       13.12      5.07 o 
   6  22   0        0.01        0.41      3.09 o 
   1  23   0        6.60        3.42      3.85 o 
   2  23   0        0.67       -0.02      3.27 o 
   3  23   0        0.89        1.82      4.14 o 
   4  23   0       23.60       28.84      7.20 o 
   5  23   0        0.88        1.76      2.87 o 
   0  24   0        1.00        2.35      9.61 o 
   1  24   0        1.72        1.79      4.85 o 
   2  24   0        2.60        2.78      6.56 o 
   3  24   0        0.33       -0.58      4.16 o 
   4  24   0        0.23       -0.50      2.74 o 
   5  24   0        0.10        1.18      2.77 o 
   1  25   0        0.55        2.08      5.07 o 
   2  25   0        0.11        3.75      6.00 o 
   3  25   0        0.90        2.23      5.40 o 
   4  25   0        4.60       14.57      6.26 o 
   0  26   0       21.14       23.54      9.44 o 
   1  26   0        2.95        5.46      5.67 o 
   2  26   0        0.88        1.54      4.09 o 
   3  26   0       18.33       21.12      9.31 o 
   1  27   0        0.07        4.12      5.94 o 
   2  27   0        3.46        7.37      5.94 o 
   0  28   0        1.07       -3.19     11.38 o 
   1  28   0        0.82        2.96      6.98 o 
  -9   1   1        7.14        4.01      2.93 o 
  -8   1   1        1.42        1.25      3.21 o 
  -7   1   1     1171.68     1308.00     75.49 o 
  -6   1   1        0.27       -0.53      3.32 o 
  -5   1   1       82.25       79.41      5.92 o 
  -4   1   1      736.02      664.50     23.58 o 
  -3   1   1     2094.34     2175.75     84.97 o 
  -2   1   1     4601.85     4849.19    250.91 o 
  -1   1   1      598.68      526.75     23.13 o 
   0   1   1      564.73      549.59     15.49 o 
   1   1   1      453.08      387.64     11.73 o 
   2   1   1       24.67       21.48      2.26 o 
   3   1   1       33.31       38.91      3.17 o 
   4   1   1       63.57       66.80      4.30 o 
   5   1   1        0.02       -0.03      1.71 o 
   6   1   1      159.19      176.85     32.88 o 
   7   1   1      115.34      104.28      7.31 o 
   8   1   1        0.08        0.18      2.84 o 
   9   1   1        1.04        0.24      1.93 o 
  -9   2   1        3.95        5.56      3.18 o 
  -8   2   1       34.97       24.28      3.86 o 
  -7   2   1      243.45      334.03     40.31 o 
  -6   2   1       82.08       74.45     10.63 o 
  -5   2   1        8.93       51.72     12.98 o 
  -4   2   1      277.81      321.97     11.86 o 
  -3   2   1      375.59      358.23     12.86 o 
  -2   2   1      531.13      540.28     20.32 o 
  -1   2   1     5048.52     5296.71    280.42 o 
   0   2   1     4318.06     4198.45    183.26 o 
   1   2   1     3383.81     3357.41    142.76 o 
   2   2   1     1277.10     1340.24     43.71 o 
   3   2   1     2299.58     2381.82     87.43 o 
   4   2   1      347.22      372.84     14.03 o 
   5   2   1       16.19       18.17      4.55 o 
   6   2   1      477.65      500.09     22.30 o 
   7   2   1       11.41       11.30      5.06 o 
   8   2   1        0.00        0.71      2.01 o 
   9   2   1       17.81       26.36      4.76 o 
  -9   3   1        7.78       10.42      4.83 o 
  -8   3   1        5.57       11.95      3.40 o 
  -7   3   1      135.03      120.05     23.22 o 
  -6   3   1      428.54      425.46     19.29 o 
  -5   3   1      251.94      256.32     12.82 o 
  -4   3   1      120.66      111.04      6.19 o 
  -3   3   1       77.88       76.98      4.82 o 
  -2   3   1      167.18      149.07      7.48 o 
  -1   3   1     2221.39     2303.36    106.55 o 
   0   3   1     3500.91     3281.65    153.48 o 
   1   3   1       20.04       17.96      2.42 o 
   2   3   1       70.33       65.39      3.31 o 
   3   3   1     2822.73     3040.60    118.40 o 
   4   3   1       38.36       31.92      3.90 o 
   5   3   1       91.57       91.32      6.64 o 
   6   3   1       33.36       45.64      9.05 o 
   7   3   1        0.97        0.15      1.44 o 
   8   3   1        0.91        1.21      2.75 o 
   9   3   1       11.31        8.49      4.07 o 
  -9   4   1        2.56        0.81      2.49 o 
  -8   4   1        0.16       -0.03      2.55 o 
  -7   4   1       14.05      114.73     13.02 o 
  -6   4   1      484.13      524.58     26.24 o 
  -5   4   1       21.43       23.13      2.95 o 
  -4   4   1      995.78     1027.50     36.32 o 
  -3   4   1      806.28      800.82     32.12 o 
  -2   4   1     1818.25     1768.92     66.91 o 
  -1   4   1      770.17      726.51     31.59 o 
   0   4   1      590.79      556.71     23.21 o 
   1   4   1     6890.77     6475.08    359.42 o 
   2   4   1      931.59      885.42     30.55 o 
   3   4   1     4322.39     4901.24    195.14 o 
   4   4   1      367.58      319.77     11.24 o 
   5   4   1      179.73      194.14      8.23 o 
   6   4   1       98.38       92.97      5.64 o 
   7   4   1        0.47        5.95      3.28 o 
   8   4   1        3.98        2.42      2.23 o 
   9   4   1        8.99       11.61      4.05 o 
  -9   5   1        6.25        1.38      4.60 o 
  -8   5   1        9.01       18.15     11.29 o 
  -7   5   1      126.40      118.47      8.65 o 
  -6   5   1       84.49      141.54     13.67 o 
  -5   5   1      174.83      226.60     33.59 o 
  -4   5   1      143.11      651.86     72.41 o 
  -3   5   1     1370.61     1594.03     79.05 o 
  -2   5   1        0.03        0.94      1.90 o 
  -1   5   1       45.67       45.19      6.10 o 
   0   5   1     4582.25     4702.57    248.60 o 
   1   5   1     2525.13     2585.81    115.18 o 
   2   5   1     3064.63     3155.16    150.81 o 
   3   5   1     1153.34     1211.97     46.92 o 
   4   5   1        7.54       12.15      3.20 o 
   5   5   1        3.54        3.16      3.27 o 
   6   5   1       53.86       72.99      8.77 o 
   7   5   1       23.45       23.58      4.85 o 
   8   5   1        1.96        2.01      2.29 o 
   9   5   1       28.33       42.58      6.75 o 
  -9   6   1        0.02        0.51      3.00 o 
  -8   6   1       35.60       36.20      5.66 o 
  -7   6   1        1.77       83.10     14.71 o 
  -6   6   1       92.35      263.22     48.76 o 
  -5   6   1      243.44      516.24     87.43 o 
  -4   6   1      655.18      704.43     33.60 o 
  -3   6   1      662.05      776.99     63.95 o 
  -2   6   1       85.04       81.74      7.01 o 
  -1   6   1      594.66      505.24     20.95 o 
   0   6   1      413.41      400.47     18.26 o 
   1   6   1     7673.52     7817.36    460.97 o 
   2   6   1     1211.50     1253.83     45.06 o 
   3   6   1      187.44      270.55     31.43 o 
   4   6   1      388.54      354.72     13.38 o 
   5   6   1      113.23      112.56      7.56 o 
   6   6   1       59.21       69.22      7.15 o 
   7   6   1        0.43       10.24      4.29 o 
   8   6   1       24.16       29.82      4.62 o 
   9   6   1        0.23       -0.74      3.13 o 
  -9   7   1        2.72        1.55      3.19 o 
  -8   7   1       14.75       21.49      5.58 o 
  -7   7   1      120.27      113.08      7.73 o 
  -6   7   1      308.19      326.77     17.16 o 
  -5   7   1      697.38      686.30     29.24 o 
  -4   7   1        4.39        2.76      2.89 o 
  -3   7   1      555.84      506.12     32.18 o 
  -2   7   1     2555.53     2502.51    119.11 o 
  -1   7   1      142.13      137.24      8.22 o 
   0   7   1     1002.22     1030.97     46.65 o 
   1   7   1      398.71      394.36     18.12 o 
   2   7   1       50.29       57.59      4.33 o 
   3   7   1        0.95       -0.09      1.70 o 
   4   7   1        1.99        1.47      1.89 o 
   5   7   1      221.87      234.27     13.11 o 
   6   7   1       33.31       38.50      5.13 o 
   7   7   1       34.63       46.62      6.43 o 
   8   7   1       23.87       27.65      4.98 o 
   9   7   1        4.83        2.84      2.76 o 
  -9   8   1        0.02        0.16      2.44 o 
  -8   8   1       12.94       17.99      5.33 o 
  -7   8   1       15.04       25.45      8.48 o 
  -6   8   1       62.96      102.54     27.12 o 
  -5   8   1       32.99      223.28     59.65 o 
  -4   8   1        7.46       25.90     13.85 o 
  -3   8   1       22.73       24.53      4.48 o 
  -2   8   1        4.02        3.32      3.91 o 
  -1   8   1        3.49        1.01      2.19 o 
   0   8   1      160.00      164.15      9.66 o 
   1   8   1        0.84        1.39      2.07 o 
   2   8   1      302.63      320.33     15.80 o 
   3   8   1        7.60       10.19      3.06 o 
   4   8   1       15.42       19.81      3.78 o 
   5   8   1       91.17       96.82      5.75 o 
   6   8   1        3.94        1.89      2.62 o 
   7   8   1       54.28       60.85      5.80 o 
   8   8   1       24.51       26.81      4.69 o 
  -9   9   1        0.94        1.64      3.44 o 
  -8   9   1       16.03       15.47      3.57 o 
  -7   9   1        0.71        1.99      2.76 o 
  -6   9   1      370.46      376.44     18.86 o 
  -5   9   1      555.97      545.74     27.06 o 
  -4   9   1       75.37       79.64      5.64 o 
  -3   9   1        5.66        4.98      2.96 o 
  -2   9   1      712.41      703.58     29.53 o 
  -1   9   1      842.39      818.74     39.51 o 
   0   9   1       51.70       49.33      5.79 o 
   1   9   1      596.83      560.80     23.91 o 
   2   9   1      678.85      697.67     29.88 o 
   3   9   1      769.46      828.83     32.52 o 
   4   9   1       22.01       27.33      5.01 o 
   5   9   1       15.22       13.08      3.97 o 
   6   9   1       12.40       16.00      5.76 o 
   7   9   1       27.46       25.97      4.80 o 
   8   9   1        4.04        2.17      2.81 o 
  -9  10   1        0.01        1.60      3.35 o 
  -8  10   1        5.79        3.18      2.66 o 
  -7  10   1       19.54       59.09     18.78 o 
  -6  10   1      125.44      112.00      9.00 o 
  -5  10   1        0.60        0.54      2.45 o 
  -4  10   1        1.56        4.39      3.01 o 
  -3  10   1       87.40       92.90     10.64 o 
  -2  10   1      160.31      137.42      8.90 o 
  -1  10   1      373.78      395.62     17.84 o 
   0  10   1       36.01       31.40      5.14 o 
   1  10   1     2476.53     2429.52    113.19 o 
   2  10   1      663.15      689.49     30.21 o 
   3  10   1       32.62       28.94      4.21 o 
   4  10   1       16.50       15.86      4.54 o 
   5  10   1        0.00        1.42      2.05 o 
   6  10   1       53.18       46.85      6.17 o 
   7  10   1        0.09        0.08      1.55 o 
   8  10   1       30.23       31.14      6.11 o 
  -8  11   1        0.23        0.27      1.89 o 
  -7  11   1      122.86      121.85      7.61 o 
  -6  11   1       14.58       16.16      5.14 o 
  -5  11   1       19.89       21.25      5.61 o 
  -4  11   1       54.48       45.13      7.60 o 
  -3  11   1        0.21        0.97      2.11 o 
  -2  11   1      216.32      214.01     16.59 o 
  -1  11   1      135.90      152.47      9.75 o 
   0  11   1     1950.26     2175.84    101.95 o 
   1  11   1       87.96       80.30      8.90 o 
   2  11   1      230.75      206.12     13.68 o 
   3  11   1       43.09       38.99      5.61 o 
   4  11   1       12.36       11.70      5.04 o 
   5  11   1        5.13        3.28      2.12 o 
   6  11   1        3.54       21.36      9.43 o 
   7  11   1        5.53        1.58      1.96 o 
   8  11   1        3.10        3.95      2.47 o 
  -8  12   1        8.13        7.70      4.05 o 
  -7  12   1        8.23        3.96      2.87 o 
  -6  12   1        6.32        5.75      4.11 o 
  -5  12   1       46.34       42.83      7.86 o 
  -4  12   1       30.68       27.84      3.89 o 
  -3  12   1        0.32        0.45      2.52 o 
  -2  12   1       36.52       36.16      7.12 o 
  -1  12   1      632.67      685.87     29.85 o 
   0  12   1      170.99      162.92     11.65 o 
   1  12   1     1481.05     1558.53     73.07 o 
   2  12   1      517.78      479.22     21.87 o 
   3  12   1       11.13       13.10      2.46 o 
   4  12   1       34.31       32.42      5.40 o 
   5  12   1       78.38       58.58     10.80 o 
   6  12   1      196.52      176.99     10.30 o 
   7  12   1        0.82        1.91      1.89 o 
   8  12   1       24.55       30.01      5.76 o 
  -8  13   1       11.13        7.69      4.27 o 
  -7  13   1        2.98        1.44      2.31 o 
  -6  13   1       31.51       27.80      5.94 o 
  -5  13   1        0.21        0.77      3.47 o 
  -4  13   1      297.38      302.03     17.39 o 
  -3  13   1       92.64       86.49     12.49 o 
  -2  13   1       65.24       64.78      7.36 o 
  -1  13   1       14.69       12.96      5.58 o 
   0  13   1      182.52      195.62     12.57 o 
   1  13   1      122.29      128.51     13.17 o 
   2  13   1       47.94       50.94      6.33 o 
   3  13   1       76.91       64.25      7.61 o 
   4  13   1       61.56       43.09     10.47 o 
   5  13   1        6.51        3.75      2.66 o 
   6  13   1       21.66       32.28      6.83 o 
   7  13   1       11.56       12.27      3.70 o 
   8  13   1       25.23       31.00     10.88 o 
  -8  14   1        1.07        0.38      2.16 o 
  -7  14   1        0.70       -0.47      2.67 o 
  -6  14   1       16.93       12.36      5.86 o 
  -5  14   1        3.13        3.90      3.83 o 
  -4  14   1        4.74        7.25      3.30 o 
  -3  14   1      163.68      164.96     11.46 o 
  -2  14   1      230.83      220.80     13.54 o 
  -1  14   1       10.44        8.19      5.56 o 
   0  14   1      284.88      280.77     16.85 o 
   1  14   1      420.77      401.29     20.53 o 
   2  14   1      379.38      359.67     20.09 o 
   3  14   1      830.36      859.79     41.01 o 
   4  14   1       24.80       23.35      4.51 o 
   5  14   1       24.24       26.63      6.65 o 
   6  14   1        1.40        3.59      2.47 o 
   7  14   1        0.95       -0.43      1.56 o 
   8  14   1        1.57        0.03      3.89 o 
  -8  15   1        7.72        7.13      3.23 o 
  -7  15   1       55.19       52.85      5.24 o 
  -6  15   1       22.74       23.99      6.42 o 
  -5  15   1      209.86      210.51     14.75 o 
  -4  15   1       32.64       33.07      7.89 o 
  -3  15   1      210.11      205.03     16.50 o 
  -2  15   1      107.59      102.54      9.52 o 
  -1  15   1       49.64       60.19     11.88 o 
   0  15   1        0.39        0.66      2.85 o 
   1  15   1       84.37       87.07      8.15 o 
   2  15   1      147.35      140.51     12.96 o 
   3  15   1       16.57       14.02      5.84 o 
   4  15   1      225.76      200.76     11.97 o 
   5  15   1       56.09       54.24      7.29 o 
   6  15   1       90.08       90.54      7.60 o 
   7  15   1       10.70        8.55      3.66 o 
  -8  16   1        7.42       10.37      5.04 o 
  -7  16   1       21.48       22.22      6.82 o 
  -6  16   1        0.05        0.11      2.49 o 
  -5  16   1       20.36       16.09      4.63 o 
  -4  16   1      171.08      159.10     12.06 o 
  -3  16   1       93.77       88.37     14.89 o 
  -2  16   1       14.40       15.58      7.56 o 
  -1  16   1        1.99        4.16      4.37 o 
   0  16   1        0.87        1.30      3.20 o 
   1  16   1       48.26       55.22      6.74 o 
   2  16   1       25.38       32.69      8.10 o 
   3  16   1      116.20      105.92     11.19 o 
   4  16   1        3.97        3.39      2.82 o 
   5  16   1       70.36       73.18      8.00 o 
   6  16   1        8.51        7.53      5.08 o 
   7  16   1       10.04       11.65      4.46 o 
  -7  17   1       21.00       23.47      6.43 o 
  -6  17   1        0.21        0.30      1.96 o 
  -5  17   1       21.83       17.06      4.24 o 
  -4  17   1        3.39        1.68      5.57 o 
  -3  17   1      131.29      128.07     13.91 o 
  -2  17   1      237.43      258.81     16.75 o 
  -1  17   1       70.48       64.35      9.04 o 
   0  17   1        0.05       -0.43      2.50 o 
   1  17   1       38.13       39.98      7.53 o 
   2  17   1      260.54      275.54     19.31 o 
   3  17   1      395.43      388.90     25.27 o 
   4  17   1        5.32        3.21      4.12 o 
   5  17   1        5.46        4.99      4.99 o 
   6  17   1        3.53        2.52      3.58 o 
   7  17   1        0.40        1.07      2.83 o 
  -7  18   1        1.35        4.30      3.48 o 
  -6  18   1        0.24        0.38      2.35 o 
  -5  18   1        0.03       -0.38      2.38 o 
  -4  18   1      214.36      211.02     18.62 o 
  -3  18   1      286.60      303.12     23.90 o 
  -2  18   1        8.29        7.40      6.50 o 
  -1  18   1       53.36       62.48      8.08 o 
   0  18   1       32.25       36.13      7.67 o 
   1  18   1       18.14       24.76      7.53 o 
   2  18   1        0.59       -0.45      4.47 o 
   3  18   1      232.89      231.83     15.11 o 
   4  18   1        9.04        7.35      3.49 o 
   5  18   1        0.68        0.76      3.81 o 
   6  18   1        1.88        2.37      3.27 o 
   7  18   1        0.13        0.03      3.61 o 
  -7  19   1       17.83       17.36      7.64 o 
  -6  19   1        0.32        1.07      4.22 o 
  -5  19   1       10.08       17.71      4.63 o 
  -4  19   1       13.17       17.51      6.68 o 
  -3  19   1       52.46       54.07      9.89 o 
  -2  19   1      148.78      154.02     14.07 o 
  -1  19   1       27.40       25.05      5.75 o 
   0  19   1        2.76        1.40      4.57 o 
   1  19   1        0.62        0.10      2.96 o 
   2  19   1       97.16       93.93      9.26 o 
   3  19   1      214.30      217.16     16.15 o 
   4  19   1        9.28        6.05      4.92 o 
   5  19   1        0.14        0.68      2.12 o 
   6  19   1        0.60        0.48      2.74 o 
  -6  20   1        2.84        2.61      3.92 o 
  -5  20   1        4.94        4.18      2.95 o 
  -4  20   1       11.52        7.72      6.70 o 
  -3  20   1       20.91       19.16      7.08 o 
  -2  20   1       41.29       41.43      8.81 o 
  -1  20   1       66.81       60.56      9.47 o 
   0  20   1       96.75       86.48     10.08 o 
   1  20   1      192.84      191.60     14.34 o 
   2  20   1        0.83        0.61      2.68 o 
   3  20   1       10.45       10.54      5.07 o 
   4  20   1       46.07       57.92      7.60 o 
   5  20   1        3.63        4.53      4.17 o 
   6  20   1       11.24       12.23      4.63 o 
  -6  21   1        8.16       10.42      4.44 o 
  -5  21   1       10.58        6.83      3.15 o 
  -4  21   1        1.98        0.79      2.89 o 
  -3  21   1        1.59        2.15      4.68 o 
  -2  21   1       26.03       20.37      8.72 o 
  -1  21   1        4.42        6.26      4.63 o 
   0  21   1        0.56        2.38      5.05 o 
   1  21   1        8.70        8.91      4.75 o 
   2  21   1        9.18        6.53      4.02 o 
   3  21   1        0.01        0.56      2.73 o 
   4  21   1       34.82       36.53      6.42 o 
   5  21   1        2.00        1.71      2.46 o 
   6  21   1       27.48       39.05      8.55 o 
  -6  22   1        0.30        1.87      2.17 o 
  -5  22   1        4.98        5.33      3.97 o 
  -4  22   1       11.49       11.31      5.93 o 
  -3  22   1        1.94        3.67      4.40 o 
  -2  22   1        3.07        2.97      4.37 o 
  -1  22   1        1.72        0.68      3.02 o 
   0  22   1       14.89       12.10      5.73 o 
   1  22   1       17.44       17.59      6.35 o 
   2  22   1        0.57        1.30      3.50 o 
   3  22   1        0.35        0.37      2.73 o 
   4  22   1        4.58        3.47      3.40 o 
   5  22   1       30.72       22.15      7.48 o 
  -5  23   1        4.93        4.90      4.37 o 
  -4  23   1        0.35        1.82      3.59 o 
  -3  23   1        0.02        2.93      5.99 o 
  -2  23   1       21.21       23.82      8.60 o 
  -1  23   1       22.17       17.32      8.65 o 
   0  23   1        0.17        0.51      3.21 o 
   1  23   1        1.35       -0.86      3.67 o 
   2  23   1        9.86        9.58      6.64 o 
   3  23   1        1.21        1.81      3.73 o 
   4  23   1        8.87        9.40      5.03 o 
   5  23   1        0.00       -0.44      2.77 o 
  -5  24   1        1.37        2.37      4.85 o 
  -4  24   1        0.50       -1.15      3.11 o 
  -3  24   1       14.19       15.64      7.19 o 
  -2  24   1        0.43       -2.56      5.04 o 
  -1  24   1       14.03        8.76      7.00 o 
   0  24   1        5.35        3.88      4.75 o 
   1  24   1        0.57        1.80      4.90 o 
   2  24   1        0.12        0.49      3.74 o 
   3  24   1        1.52        0.14      4.72 o 
   4  24   1        0.09        0.22      2.96 o 
  -4  25   1        0.62        2.40      4.57 o 
  -3  25   1        4.19        6.13      6.06 o 
  -2  25   1        3.02        2.08      4.01 o 
  -1  25   1        0.37        3.61      4.83 o 
   0  25   1        0.05        0.58      5.73 o 
   1  25   1        0.16        3.29      5.76 o 
   2  25   1        0.50        3.18      6.04 o 
   3  25   1       24.43       24.65     10.04 o 
   4  25   1        4.54        3.55      3.31 o 
  -3  26   1        5.62        6.57      8.61 o 
  -2  26   1        0.07        1.19      3.93 o 
  -1  26   1        0.65        2.62      5.01 o 
   0  26   1        6.99        9.87      6.99 o 
   1  26   1        0.68        0.63      3.46 o 
   2  26   1        6.70        6.24      7.06 o 
   3  26   1       10.11       15.04      6.19 o 
  -2  27   1        4.77        8.71      9.60 o 
  -1  27   1        0.29        0.84      4.44 o 
   0  27   1        8.35        4.96      4.73 o 
   1  27   1        4.45        3.76      4.84 o 
   2  27   1        2.74        8.04      6.60 o 
  -1  28   1        0.21        1.58      4.30 o 
   0  28   1        0.06       -0.59      3.46 o 
  -9   0   2       29.69       35.62      9.58 o 
  -8   0   2       28.67       24.12      8.73 o 
  -7   0   2      103.99      294.60     60.46 o 
  -6   0   2        5.92       25.76     14.33 o 
  -5   0   2        6.85       12.86      4.27 o 
  -4   0   2       96.65       97.34      8.39 o 
  -3   0   2     3924.30     4282.96    457.55 o 
  -2   0   2      102.78       90.01     11.83 o 
  -1   0   2    19373.92     2531.16   8759.41 o 
   0   0   2     2207.60     2490.38    108.05 o 
   1   0   2     1034.27      944.61     35.64 o 
   2   0   2       26.88       23.30      3.16 o 
   3   0   2     1184.88     1230.10     56.10 o 
   4   0   2      304.10      316.16     19.12 o 
   5   0   2      890.47      826.58     51.33 o 
   6   0   2       28.05       15.45      9.75 o 
   7   0   2        0.55       36.03     32.33 o 
   8   0   2        0.10        1.53      5.99 o 
  -9   1   2        1.43        0.51      2.32 o 
  -8   1   2        2.54        7.17      5.93 o 
  -7   1   2      285.63      370.55     20.95 o 
  -6   1   2      101.94       93.14      6.47 o 
  -5   1   2        6.24        6.04      2.69 o 
  -4   1   2      562.81      527.27     25.03 o 
  -3   1   2        0.10        1.18      2.09 o 
  -2   1   2      828.81      710.01     66.94 o 
  -1   1   2    19610.60    19417.29   1726.32 o 
   0   1   2      387.28      357.60     10.66 o 
   1   1   2       37.36       33.97      2.08 o 
   2   1   2        1.74        0.98      1.17 o 
   3   1   2      436.85      468.17     14.53 o 
   4   1   2      127.36      136.86      7.57 o 
   5   1   2      558.43      533.77     26.74 o 
   6   1   2      169.41      159.60     10.39 o 
   7   1   2       70.51       67.88      9.65 o 
   8   1   2        0.26        0.44      2.88 o 
  -9   2   2        2.00        1.18      2.28 o 
  -8   2   2       69.75       57.03      9.61 o 
  -7   2   2      162.82      200.17     18.65 o 
  -6   2   2        9.22       15.14      3.92 o 
  -5   2   2       22.65       19.43      3.35 o 
  -4   2   2       39.99       37.44      4.31 o 
  -3   2   2      192.47      201.34      9.22 o 
  -2   2   2       25.54       29.44      5.36 o 
  -1   2   2     1191.31     1246.37     45.31 o 
   0   2   2      645.62      595.30     17.96 o 
   1   2   2     1258.99     1198.48     31.64 o 
   2   2   2       32.28       31.71      2.23 o 
   3   2   2      201.32      192.05      8.21 o 
   4   2   2      309.07      291.06     12.55 o 
   5   2   2      331.24      338.93     18.09 o 
   6   2   2       47.92       44.42      7.20 o 
   7   2   2        1.22        0.78      2.20 o 
   8   2   2       20.85       22.48      3.72 o 
  -9   3   2        0.04       -0.78      4.27 o 
  -8   3   2        0.05        1.60      2.46 o 
  -7   3   2        7.49       46.25     11.25 o 
  -6   3   2      174.26      173.71     11.03 o 
  -5   3   2       91.27      103.87      6.30 o 
  -4   3   2     1446.62     1684.54     69.40 o 
  -3   3   2     1934.21     2058.88    107.79 o 
  -2   3   2     1232.92     1116.95     56.31 o 
  -1   3   2       78.12       82.03      5.52 o 
   0   3   2     3079.33     3199.12    149.21 o 
   1   3   2      193.50      196.77      9.16 o 
   2   3   2     2025.48     2094.72     84.66 o 
   3   3   2      162.27      155.93      7.12 o 
   4   3   2      313.01      370.58     35.35 o 
   5   3   2       13.12       18.86      3.91 o 
   6   3   2      120.97      121.46      8.88 o 
   7   3   2       15.18       11.44      2.74 o 
   8   3   2        0.31        3.29      3.55 o 
  -9   4   2        9.63        3.89      3.81 o 
  -8   4   2        3.80        9.56      5.70 o 
  -7   4   2       47.76       50.45      8.56 o 
  -6   4   2        3.78      234.51     39.11 o 
  -5   4   2      244.00      275.85     42.21 o 
  -4   4   2       89.53     1299.56    346.60 o 
  -3   4   2        0.35        3.74      4.25 o 
  -2   4   2      728.29      709.05     29.70 o 
  -1   4   2      279.61      254.87     12.44 o 
   0   4   2      276.91      264.45      9.72 o 
   1   4   2      250.41      229.88      9.05 o 
   2   4   2       26.78       26.47      4.30 o 
   3   4   2      400.23      413.98     12.69 o 
   4   4   2        2.51        2.93      1.93 o 
   5   4   2        0.70        2.45      2.09 o 
   6   4   2      145.30      140.49      7.12 o 
   7   4   2        0.98        0.47      1.86 o 
   8   4   2        1.37        8.93      5.39 o 
  -9   5   2        1.24        1.11      3.34 o 
  -8   5   2       29.44       29.92      7.67 o 
  -7   5   2        7.60       12.20      4.65 o 
  -6   5   2      321.54      303.21     15.97 o 
  -5   5   2      194.37      270.81     41.26 o 
  -4   5   2     1352.99     1350.07     56.70 o 
  -3   5   2      476.16      480.99     31.12 o 
  -2   5   2     2456.07     2503.95    117.71 o 
  -1   5   2     2178.96     2153.70     96.87 o 
   0   5   2      121.39      106.91      7.39 o 
   1   5   2      136.27      127.16      5.09 o 
   2   5   2       16.31       15.49      4.51 o 
   3   5   2       90.10       82.51      3.41 o 
   4   5   2       23.41       20.08      2.88 o 
   5   5   2        8.53        8.18      2.48 o 
   6   5   2       43.99       86.95     21.68 o 
   7   5   2       23.29       23.70      3.49 o 
   8   5   2       40.94       45.60      4.37 o 
  -9   6   2        9.46        6.97      5.63 o 
  -8   6   2        1.23        1.43      2.67 o 
  -7   6   2       18.10       13.89      5.82 o 
  -6   6   2       11.71        6.27      4.90 o 
  -5   6   2      107.21       73.64     18.53 o 
  -4   6   2        0.64        1.28      2.59 o 
  -3   6   2      184.22      216.09     23.69 o 
  -2   6   2        3.86        8.60      4.93 o 
  -1   6   2     1168.10     1140.89     50.14 o 
   0   6   2      490.39      479.91     20.24 o 
   1   6   2      572.26      521.58     26.71 o 
   2   6   2      965.95     1011.09     37.31 o 
   3   6   2        1.56        2.20      1.28 o 
   4   6   2      465.69      483.73     16.68 o 
   5   6   2        0.03        0.30      1.19 o 
   6   6   2      140.15      122.19      6.85 o 
   7   6   2       11.71       12.65      3.04 o 
   8   6   2        0.17       10.13      7.00 o 
  -9   7   2        0.05       -0.22      2.65 o 
  -8   7   2        1.51       20.64     12.86 o 
  -7   7   2        0.20        0.73      3.40 o 
  -6   7   2        0.03        0.69      3.09 o 
  -5   7   2        0.92       54.45     19.96 o 
  -4   7   2      159.70      176.26     10.46 o 
  -3   7   2       38.11       40.41      3.75 o 
  -2   7   2      439.23      410.44     18.19 o 
  -1   7   2       10.34       11.40      4.57 o 
   0   7   2      385.42      354.17     16.25 o 
   1   7   2        3.07        4.08      2.04 o 
   2   7   2       56.73       58.04      3.88 o 
   3   7   2       41.76       38.96      3.23 o 
   4   7   2       13.30       14.01      2.52 o 
   5   7   2        0.04        0.63      1.55 o 
   6   7   2        9.72       13.97      6.37 o 
   7   7   2        1.01        0.95      1.96 o 
   8   7   2        2.57        2.67      5.28 o 
  -9   8   2       11.85        8.20      7.00 o 
  -8   8   2       46.48       52.55      6.56 o 
  -7   8   2        0.34       -0.31      2.71 o 
  -6   8   2       86.59       93.88      7.55 o 
  -5   8   2      243.07      236.52     13.77 o 
  -4   8   2       80.61       71.15      9.36 o 
  -3   8   2      267.10      271.84     15.24 o 
  -2   8   2      336.91      370.19     18.53 o 
  -1   8   2      247.96      243.05     11.70 o 
   0   8   2      334.56      328.07     17.75 o 
   1   8   2       58.85       49.40      4.74 o 
   2   8   2      230.92      247.10      8.87 o 
   3   8   2      236.51      258.91     11.79 o 
   4   8   2      279.49      292.36      9.73 o 
   5   8   2      119.53      121.90      6.00 o 
   6   8   2       56.78       56.21      5.57 o 
   7   8   2        5.60        6.25      2.64 o 
   8   8   2        2.30        2.28      3.70 o 
  -9   9   2        7.21        3.68      3.23 o 
  -8   9   2        6.83        8.11      5.06 o 
  -7   9   2       55.81       60.32      8.63 o 
  -6   9   2       67.16       94.91     11.97 o 
  -5   9   2       54.18       81.48     30.92 o 
  -4   9   2      261.60      248.96     12.91 o 
  -3   9   2        7.45       20.12     12.59 o 
  -2   9   2        6.76       13.79      5.20 o 
  -1   9   2      241.02      240.89     16.48 o 
   0   9   2      711.17      749.56     31.50 o 
   1   9   2      272.24      287.21     13.29 o 
   2   9   2       15.51       11.90      2.41 o 
   3   9   2        1.32        0.54      2.31 o 
   4   9   2       13.87       14.62      2.77 o 
   5   9   2        7.93       11.19      6.50 o 
   6   9   2       45.93       56.35      6.83 o 
   7   9   2       40.68       44.34      4.26 o 
   8   9   2        1.57        0.57      2.92 o 
  -9  10   2        9.63        6.92      4.86 o 
  -8  10   2        3.85        3.16      3.68 o 
  -7  10   2       33.13       31.86      5.21 o 
  -6  10   2       94.41       91.88      9.34 o 
  -5  10   2      118.53      128.80      9.14 o 
  -4  10   2      187.20      189.49     14.76 o 
  -3  10   2       17.85       17.89      5.25 o 
  -2  10   2        1.36        0.87      2.90 o 
  -1  10   2       88.08       84.91      6.96 o 
   0  10   2       15.43       17.75      5.08 o 
   1  10   2      484.37      456.46     19.23 o 
   2  10   2      395.41      399.36     15.73 o 
   3  10   2        6.87        8.22      2.92 o 
   4  10   2       36.70       38.54      4.12 o 
   5  10   2       96.16       86.52      5.72 o 
   6  10   2       98.69       88.99      7.52 o 
   7  10   2        0.00        0.28      1.56 o 
   8  10   2        1.05        1.09      3.91 o 
  -9  11   2        0.74        1.21      4.48 o 
  -8  11   2        0.08       -0.12      2.24 o 
  -7  11   2       19.47       18.44      4.59 o 
  -6  11   2      110.07      129.14      9.25 o 
  -5  11   2       19.20       30.53      9.45 o 
  -4  11   2       85.37       91.36      7.18 o 
  -3  11   2       10.97       12.24      5.24 o 
  -2  11   2      347.14      331.14     16.71 o 
  -1  11   2       42.74       43.18      6.41 o 
   0  11   2      272.07      285.24     13.57 o 
   1  11   2      262.06      249.17     12.63 o 
   2  11   2        2.50        5.45      2.96 o 
   3  11   2        0.57        3.97      3.57 o 
   4  11   2       14.26       11.40      4.30 o 
   5  11   2        0.21        2.93      2.03 o 
   6  11   2       41.08       40.04      5.15 o 
   7  11   2        0.33       -0.26      3.02 o 
   8  11   2        0.61        0.02      3.53 o 
  -8  12   2        1.62        1.93      4.71 o 
  -7  12   2       10.72       15.74      5.00 o 
  -6  12   2       12.11       14.99      4.81 o 
  -5  12   2        6.65        5.27      4.13 o 
  -4  12   2      101.71       98.63      7.48 o 
  -3  12   2        1.14        3.95      3.74 o 
  -2  12   2      348.45      357.25     21.64 o 
  -1  12   2       23.97       22.61      5.03 o 
   0  12   2      138.59      121.75      9.49 o 
   1  12   2       42.31       48.78      6.11 o 
   2  12   2        5.36        5.43      3.49 o 
   3  12   2      301.92      291.33     13.70 o 
   4  12   2       23.32       30.57      4.75 o 
   5  12   2       57.63       52.52      4.55 o 
   6  12   2       69.79       61.42      5.22 o 
   7  12   2        0.29        0.88      3.66 o 
   8  12   2        1.76        2.92      4.00 o 
  -8  13   2        0.80        0.10      2.71 o 
  -7  13   2       57.07       64.51      6.41 o 
  -6  13   2        2.15        2.99      3.32 o 
  -5  13   2      135.89      136.33     10.59 o 
  -4  13   2      183.67      167.99     19.57 o 
  -3  13   2      176.25      180.66     13.83 o 
  -2  13   2      116.03      113.48      9.78 o 
  -1  13   2     1102.95     1148.73     52.88 o 
   0  13   2       51.08       51.81      7.96 o 
   1  13   2       22.35       21.89      4.17 o 
   2  13   2       85.38       80.40      7.74 o 
   3  13   2        7.39        4.45      3.18 o 
   4  13   2       12.21       10.31      3.87 o 
   5  13   2       26.61       24.99      4.18 o 
   6  13   2        0.17        0.43      1.77 o 
   7  13   2        8.79        6.63      4.80 o 
  -8  14   2        1.72        2.74      4.12 o 
  -7  14   2       23.51       20.51      5.62 o 
  -6  14   2       43.02       42.57      6.31 o 
  -5  14   2      244.13      246.13     17.05 o 
  -4  14   2       42.17       46.90     10.21 o 
  -3  14   2       21.71       20.14      7.92 o 
  -2  14   2       12.41       13.07      6.59 o 
  -1  14   2      843.80      905.57     45.02 o 
   0  14   2       21.52       27.10      6.22 o 
   1  14   2       30.79       28.66      7.41 o 
   2  14   2       21.91       19.60      5.44 o 
   3  14   2      730.81      732.79     31.56 o 
   4  14   2       13.35       14.25      4.16 o 
   5  14   2       37.46       37.69      4.65 o 
   6  14   2        0.00        0.39      1.79 o 
   7  14   2        1.99        4.26      4.96 o 
  -8  15   2        4.46        4.06      3.72 o 
  -7  15   2        0.05        0.44      1.79 o 
  -6  15   2        4.99        4.74      3.98 o 
  -5  15   2        8.58        5.82      3.91 o 
  -4  15   2      891.61      916.52     48.03 o 
  -3  15   2        9.48        9.12      5.21 o 
  -2  15   2       65.13       74.06      9.54 o 
  -1  15   2        4.70        2.50      5.89 o 
   0  15   2       54.71       58.11      8.16 o 
   1  15   2      489.06      518.26     28.14 o 
   2  15   2      256.35      248.52     18.35 o 
   3  15   2      154.14      160.28     10.86 o 
   4  15   2        0.04       -0.08      2.16 o 
   5  15   2       17.35       10.79      4.33 o 
   6  15   2        2.68        1.91      2.13 o 
   7  15   2        0.33       -0.62      4.40 o 
  -8  16   2        0.28        2.87      5.92 o 
  -7  16   2        0.72        1.26      2.87 o 
  -6  16   2        1.91        1.16      3.51 o 
  -5  16   2       69.03       51.77     11.02 o 
  -4  16   2       13.94       22.17     10.97 o 
  -3  16   2      225.98      221.55     16.70 o 
  -2  16   2       49.27       52.70     12.32 o 
  -1  16   2       72.24       72.21      9.31 o 
   0  16   2       24.54       26.05      5.94 o 
   1  16   2        5.19        5.35      5.21 o 
   2  16   2     1203.76     1200.95     61.57 o 
   3  16   2       25.02       25.35      4.23 o 
   4  16   2        4.64        3.76      2.16 o 
   5  16   2       15.92       16.56      5.38 o 
   6  16   2        5.88        3.14      3.79 o 
   7  16   2        0.36       -1.41      4.07 o 
  -7  17   2        1.05        1.08      1.83 o 
  -6  17   2        3.33        1.86      3.22 o 
  -5  17   2        7.67        7.99      4.29 o 
  -4  17   2      282.60      292.02     23.84 o 
  -3  17   2       98.66       95.81     11.15 o 
  -2  17   2       15.59       12.68      5.87 o 
  -1  17   2        0.12        0.04      3.98 o 
   0  17   2       52.62       47.70      8.35 o 
   1  17   2       20.94       18.08      7.79 o 
   2  17   2       61.56       62.42     10.21 o 
   3  17   2      121.55      125.05      9.99 o 
   4  17   2        0.03       -0.04      1.31 o 
   5  17   2       24.87       22.21      5.41 o 
   6  17   2        2.88        0.70      4.74 o 
  -7  18   2        2.69        6.49      7.07 o 
  -6  18   2        1.28        1.37      2.49 o 
  -5  18   2        2.42        1.40      2.86 o 
  -4  18   2       37.32       35.15     10.48 o 
  -3  18   2        5.76        6.68      6.07 o 
  -2  18   2        2.66        2.11      4.72 o 
  -1  18   2        0.06        1.15      3.44 o 
   0  18   2        0.73       -0.63      3.56 o 
   1  18   2       53.24       54.41      7.46 o 
   2  18   2        0.02        0.49      3.22 o 
   3  18   2        4.20        3.67      3.91 o 
   4  18   2       42.23       46.54      6.81 o 
   5  18   2        5.13        4.51      2.57 o 
   6  18   2       29.72       29.58     12.63 o 
  -7  19   2        7.14        9.54      9.36 o 
  -6  19   2        0.96        0.38      2.59 o 
  -5  19   2        0.70        1.60      2.22 o 
  -4  19   2      104.55      100.22     14.17 o 
  -3  19   2       12.85       14.51      5.71 o 
  -2  19   2        0.34       -0.01      2.25 o 
  -1  19   2        0.21        0.01      3.42 o 
   0  19   2       15.11        6.84      5.05 o 
   1  19   2       27.55       24.51      7.59 o 
   2  19   2       57.82       63.72      9.11 o 
   3  19   2        2.31        4.64      4.21 o 
   4  19   2        9.37        9.57      3.37 o 
   5  19   2        3.67        2.02      3.50 o 
   6  19   2        3.80        3.41      6.54 o 
  -6  20   2        2.45        1.73      3.90 o 
  -5  20   2        5.60        5.29      3.78 o 
  -4  20   2       23.16       17.80      8.80 o 
  -3  20   2       17.00       15.00      9.74 o 
  -2  20   2       14.11       12.97      7.10 o 
  -1  20   2        0.34        0.25      4.13 o 
   0  20   2        1.91        4.64      6.43 o 
   1  20   2       53.51       61.75      9.48 o 
   2  20   2       30.95       35.92      7.71 o 
   3  20   2      100.73       97.70      9.65 o 
   4  20   2       30.84       32.94      5.53 o 
   5  20   2        0.14       -1.35      3.58 o 
   6  20   2        6.44        7.64      6.16 o 
  -6  21   2       13.20       19.26      6.17 o 
  -5  21   2        0.08        1.41      2.90 o 
  -4  21   2        4.18        3.96      5.42 o 
  -3  21   2       16.12       20.45      7.48 o 
  -2  21   2       77.27       85.15     10.97 o 
  -1  21   2       59.43       55.60      8.54 o 
   0  21   2       13.99       14.33      7.70 o 
   1  21   2       33.87       44.59     10.11 o 
   2  21   2       36.04       41.56      6.13 o 
   3  21   2       13.36        7.34      5.64 o 
   4  21   2        0.17        0.13      2.12 o 
   5  21   2        9.36        6.91      7.31 o 
  -6  22   2        1.50        1.40      2.79 o 
  -5  22   2        3.47        1.92      3.32 o 
  -4  22   2        1.01        3.24      5.18 o 
  -3  22   2        9.02        8.96      8.98 o 
  -2  22   2        0.01        0.05      3.20 o 
  -1  22   2       72.87       73.92     11.30 o 
   0  22   2       74.33       73.48     10.19 o 
   1  22   2       50.49       56.33      7.99 o 
   2  22   2       12.94       11.67      5.12 o 
   3  22   2        5.91        4.71      4.52 o 
   4  22   2        4.50        6.69      2.85 o 
   5  22   2       11.39       11.71      8.39 o 
  -5  23   2        1.27        2.03      4.48 o 
  -4  23   2       10.06        7.56      4.87 o 
  -3  23   2       11.38        7.15      6.90 o 
  -2  23   2        0.32        1.90      6.65 o 
  -1  23   2        2.01        0.79      3.84 o 
   0  23   2       24.88       36.92      8.34 o 
   1  23   2        0.00       -0.59      3.03 o 
   2  23   2       14.62       14.94      5.27 o 
   3  23   2        4.60        3.94      4.57 o 
   4  23   2       13.32       17.88      4.25 o 
  -5  24   2        0.30        1.07      3.63 o 
  -4  24   2        1.68        2.08      4.61 o 
  -3  24   2        4.01        5.36      5.79 o 
  -2  24   2        2.04        2.35      4.92 o 
  -1  24   2        7.48       10.03      7.40 o 
   0  24   2        6.26        4.46      5.12 o 
   1  24   2        1.37        1.73      4.58 o 
   2  24   2        0.32        2.01      4.34 o 
   3  24   2        0.78        1.51      3.37 o 
   4  24   2        8.15        7.31      3.63 o 
  -4  25   2        1.16        3.40      4.58 o 
  -3  25   2        1.97        1.07      6.50 o 
  -2  25   2        0.27       -1.57      5.53 o 
  -1  25   2       40.93       45.46      9.21 o 
   0  25   2       22.17       26.89      6.42 o 
   1  25   2        0.19        1.74      4.61 o 
   2  25   2        1.02        2.59      4.16 o 
   3  25   2        6.59        8.29      6.21 o 
  -3  26   2        0.96        1.26      4.26 o 
  -2  26   2        0.34        1.16      6.06 o 
  -1  26   2        9.91        9.08      6.25 o 
   0  26   2        4.44        2.00      6.72 o 
   1  26   2        6.98        8.51      7.56 o 
   2  26   2        5.64        8.60      5.43 o 
  -2  27   2        2.38        2.57      4.85 o 
  -1  27   2        1.43        0.35      4.08 o 
   0  27   2        9.60        6.58      8.85 o 
   1  27   2        1.29        3.27      4.56 o 
  -9   1   3        1.18       15.45     12.78 o 
  -8   1   3       58.13       61.07      7.77 o 
  -7   1   3        0.49        8.57      9.92 o 
  -6   1   3       37.00       37.25      5.20 o 
  -5   1   3       54.07       57.80      4.60 o 
  -4   1   3      258.05      256.72     13.09 o 
  -3   1   3      634.25      733.07     50.21 o 
  -2   1   3        9.09       10.29      2.72 o 
  -1   1   3     1050.25     1142.78     44.91 o 
   0   1   3        0.31        3.02      1.53 o 
   1   1   3      160.96      153.84      6.32 o 
   2   1   3        7.21        8.13      1.67 o 
   3   1   3      174.20      168.90      6.53 o 
   4   1   3        0.01        0.95      1.54 o 
   5   1   3        0.01       -0.48      2.02 o 
   6   1   3      130.00      130.06      8.91 o 
   7   1   3       50.37       44.49      6.86 o 
   8   1   3        0.28        0.74      4.26 o 
  -9   2   3       22.08       28.79     10.66 o 
  -8   2   3       41.49       56.79     11.59 o 
  -7   2   3       48.40       57.71      4.95 o 
  -6   2   3        4.58       11.20      5.28 o 
  -5   2   3        1.14        0.99      1.39 o 
  -4   2   3       17.26      170.75    104.13 o 
  -3   2   3      151.50      238.00     94.52 o 
  -2   2   3      812.57      915.37    107.60 o 
  -1   2   3      444.75      473.07     17.55 o 
   0   2   3     2771.22     3092.03    107.89 o 
   1   2   3       38.07       40.28      3.16 o 
   2   2   3       91.64       94.36      5.73 o 
   3   2   3       11.10       11.65      1.76 o 
   4   2   3       10.33       18.83      3.86 o 
   5   2   3      585.57      583.98     28.42 o 
   6   2   3       15.16       17.13      3.98 o 
   7   2   3       21.55       18.70      2.85 o 
   8   2   3        1.47        0.69      4.60 o 
  -9   3   3        7.27       29.17      8.65 o 
  -8   3   3       48.29       58.11      8.73 o 
  -7   3   3       27.21       42.53     15.33 o 
  -6   3   3        0.59        0.80      3.22 o 
  -5   3   3       16.90      111.68     60.65 o 
  -4   3   3       13.29       38.05     27.11 o 
  -3   3   3      192.60      172.48     15.49 o 
  -2   3   3      467.56      605.06    161.16 o 
  -1   3   3     1574.72     1663.99     63.22 o 
   0   3   3       16.89       22.65      2.49 o 
   1   3   3      814.61      862.62     24.41 o 
   2   3   3      830.81      883.45     30.82 o 
   3   3   3       64.77       62.12      5.05 o 
   4   3   3       46.95       43.81      2.79 o 
   5   3   3      178.17      177.50      7.97 o 
   6   3   3        0.73        0.05      1.12 o 
   7   3   3        1.66        0.75      1.53 o 
   8   3   3        3.26        2.77      3.52 o 
  -9   4   3       29.70       34.62      7.79 o 
  -8   4   3        0.52        0.22      2.67 o 
  -7   4   3       50.48       50.84      5.52 o 
  -6   4   3       18.19       22.37      4.17 o 
  -5   4   3      166.35      237.09     34.42 o 
  -4   4   3      725.72      686.13     40.74 o 
  -3   4   3        0.27        0.79      2.38 o 
  -2   4   3      389.91      377.62     15.54 o 
  -1   4   3      406.54      365.77     17.58 o 
   0   4   3     1046.68     1008.07     35.71 o 
   1   4   3      146.11      137.34      5.03 o 
   2   4   3       69.27       68.78      6.19 o 
   3   4   3        3.74        4.15      2.68 o 
   4   4   3      125.07      130.05      9.49 o 
   5   4   3       16.34       21.23      3.32 o 
   6   4   3       17.23       12.58      2.33 o 
   7   4   3       10.89       11.92      2.58 o 
   8   4   3       53.93       37.34      9.77 o 
  -9   5   3        0.90        0.06      2.99 o 
  -8   5   3        0.03        0.11      1.89 o 
  -7   5   3        0.70       13.78      7.92 o 
  -6   5   3        9.54       25.30      8.58 o 
  -5   5   3      133.75      207.34     41.59 o 
  -4   5   3        1.14        9.94     10.72 o 
  -3   5   3      261.53      244.01     13.77 o 
  -2   5   3       40.94       47.76      7.58 o 
  -1   5   3        4.87       10.59      3.32 o 
   0   5   3        0.75        0.84      1.72 o 
   1   5   3      146.81      143.23      4.87 o 
   2   5   3      999.07     1023.37     45.13 o 
   3   5   3        4.62        6.18      3.86 o 
   4   5   3        6.96        6.17      4.30 o 
   5   5   3       35.54       42.31      5.53 o 
   6   5   3      126.98      125.72      5.44 o 
   7   5   3       11.85        4.33      4.24 o 
   8   5   3        0.14       -0.72      3.27 o 
  -9   6   3       11.86       10.44      4.48 o 
  -8   6   3        6.59        2.87      4.17 o 
  -7   6   3       19.71       15.83      4.97 o 
  -6   6   3       25.38       22.33      5.56 o 
  -5   6   3        4.17       83.92     14.74 o 
  -4   6   3       24.09       45.15     16.29 o 
  -3   6   3       18.67       14.61      8.47 o 
  -2   6   3       92.83      104.20      5.53 o 
  -1   6   3       33.74       31.05      3.13 o 
   0   6   3      177.05      167.16      6.88 o 
   1   6   3        0.34        0.87      1.82 o 
   2   6   3       24.96       28.82      6.32 o 
   3   6   3       19.71       17.38      4.64 o 
   4   6   3       12.40       15.52      5.13 o 
   5   6   3        5.73       12.88      4.37 o 
   6   6   3       57.39       57.80      8.73 o 
   7   6   3       13.84        8.49      5.29 o 
   8   6   3       12.93       12.42      5.70 o 
  -9   7   3        0.96        1.06      3.57 o 
  -8   7   3        1.58        0.08      2.60 o 
  -7   7   3        3.16        8.33      3.95 o 
  -6   7   3       14.63       12.81      7.17 o 
  -5   7   3       47.26       40.56      7.47 o 
  -4   7   3       61.70       53.87     10.27 o 
  -3   7   3      908.46      907.92     68.37 o 
  -2   7   3      504.51      535.11     19.91 o 
  -1   7   3      748.02      843.30     31.06 o 
   0   7   3      110.99      114.64      6.52 o 
   1   7   3      252.06      231.10      9.11 o 
   2   7   3       21.65       20.13      5.73 o 
   3   7   3        2.71       12.55      7.37 o 
   4   7   3      190.69      215.32     17.75 o 
   5   7   3       16.56       14.92      3.75 o 
   6   7   3        3.18       13.95      8.61 o 
   7   7   3       16.14       11.63      6.80 o 
   8   7   3        1.43        1.19      4.36 o 
  -9   8   3        4.90        5.58      5.05 o 
  -8   8   3        8.04        7.34      5.48 o 
  -7   8   3       12.29        9.35      4.13 o 
  -6   8   3       15.78       18.28      6.10 o 
  -5   8   3        0.72       12.92     11.72 o 
  -4   8   3        9.98       23.60     13.43 o 
  -3   8   3       18.57       25.44      5.78 o 
  -2   8   3       44.20       37.26      6.22 o 
  -1   8   3      259.02      317.69     21.52 o 
   0   8   3      230.28      230.32      9.35 o 
   1   8   3        0.90        1.26      1.50 o 
   2   8   3      197.07      191.88     13.24 o 
   3   8   3       41.14       51.45      7.67 o 
   4   8   3       98.29      150.74     36.56 o 
   5   8   3       15.41       41.72     23.85 o 
   6   8   3        0.87        1.16      3.43 o 
   7   8   3        3.56        5.23      3.79 o 
   8   8   3        1.06        0.51      3.23 o 
  -9   9   3        7.80       12.66      7.06 o 
  -8   9   3        0.55        0.38      2.86 o 
  -7   9   3       29.38       43.51      9.69 o 
  -6   9   3        1.64        9.99      6.50 o 
  -5   9   3        1.58        1.76      4.37 o 
  -4   9   3        5.23        5.80      1.41 o 
  -3   9   3      196.25      210.42     15.99 o 
  -2   9   3       71.97       71.24      7.42 o 
  -1   9   3       10.94       13.48      4.83 o 
   0   9   3        0.60       -0.14      1.50 o 
   1   9   3       67.79       68.13      4.25 o 
   2   9   3       56.93       52.62      3.73 o 
   3   9   3       71.17       74.06      7.92 o 
   4   9   3        5.27       23.94     15.47 o 
   5   9   3      133.06      121.80     10.02 o 
   6   9   3        7.83        7.46      4.02 o 
   7   9   3       12.89       16.09      5.49 o 
  -9  10   3       14.29       20.51      7.10 o 
  -8  10   3       11.45       11.17      6.35 o 
  -7  10   3       35.34       40.19      9.41 o 
  -6  10   3       17.32       13.48      7.89 o 
  -5  10   3        7.66       11.49      7.29 o 
  -4  10   3       20.93       22.05      3.42 o 
  -3  10   3        0.26       -0.31      2.44 o 
  -2  10   3      305.46      322.81     18.11 o 
  -1  10   3      317.38      323.03     17.10 o 
   0  10   3      294.53      288.27     15.18 o 
   1  10   3        9.12        8.87      2.68 o 
   2  10   3       57.97       51.99      3.36 o 
   3  10   3        1.13       23.11     14.46 o 
   4  10   3       85.15       92.21      9.93 o 
   5  10   3       31.61       65.47     23.25 o 
   6  10   3        2.69        1.10      3.91 o 
   7  10   3        4.08        5.28      4.84 o 
  -8  11   3       20.34       21.56      6.57 o 
  -7  11   3        0.06       -0.18      3.05 o 
  -6  11   3        1.22        2.85      4.82 o 
  -5  11   3        8.42        8.84      1.91 o 
  -4  11   3       28.72       23.09      3.63 o 
  -3  11   3      109.13      106.39     10.42 o 
  -2  11   3      275.46      310.60     18.29 o 
  -1  11   3     1303.59     1336.84     62.32 o 
   0  11   3       40.12       36.23      6.35 o 
   1  11   3       34.37       39.55      4.80 o 
   2  11   3        9.81       10.33      2.07 o 
   3  11   3      189.63      179.01     15.58 o 
   4  11   3       37.75       39.04      8.17 o 
   5  11   3        0.38       28.62     20.60 o 
   6  11   3       10.80        7.32      7.01 o 
   7  11   3        0.64       -1.72      3.43 o 
  -8  12   3       13.29        8.87      4.89 o 
  -7  12   3       10.22        7.80      5.68 o 
  -6  12   3        1.88        1.11      1.34 o 
  -5  12   3        1.71        2.82      1.79 o 
  -4  12   3        1.23        1.29      1.78 o 
  -3  12   3        0.49        1.75      3.80 o 
  -2  12   3      158.99      171.16     14.98 o 
  -1  12   3       10.84       19.65      4.51 o 
   0  12   3      142.48      157.71     12.90 o 
   1  12   3        1.40        2.04      2.83 o 
   2  12   3        8.97        9.19      2.51 o 
   3  12   3      171.06      164.11      9.78 o 
   4  12   3        3.57        4.14      6.25 o 
   5  12   3      125.02      124.83     11.25 o 
   6  12   3       10.51        6.69      5.26 o 
   7  12   3        3.43        3.10      5.31 o 
  -8  13   3       13.95        4.44      3.82 o 
  -7  13   3        7.91        9.19      6.78 o 
  -6  13   3        9.17       10.06      3.39 o 
  -5  13   3        3.82        1.35      2.18 o 
  -4  13   3        7.47        9.65      5.59 o 
  -3  13   3        3.30        1.41      3.19 o 
  -2  13   3       27.12       25.85      7.60 o 
  -1  13   3       22.36       19.78      5.85 o 
   0  13   3        0.15        0.54      2.67 o 
   1  13   3        2.30        0.90      2.14 o 
   2  13   3       30.71       23.98      3.89 o 
   3  13   3       45.62       28.65      9.39 o 
   4  13   3        0.08        0.17      3.73 o 
   5  13   3       58.32       58.72      8.71 o 
   6  13   3        8.06        6.72      4.17 o 
   7  13   3        0.26       -0.84      5.22 o 
  -8  14   3       22.72       20.89      9.85 o 
  -7  14   3        0.00       -1.73      5.25 o 
  -6  14   3       92.08       91.63      8.51 o 
  -5  14   3       45.68       41.52      5.50 o 
  -4  14   3       15.42       20.56      7.65 o 
  -3  14   3       15.96       16.42      5.46 o 
  -2  14   3       13.96       11.12      5.44 o 
  -1  14   3      111.47      115.61     11.65 o 
   0  14   3      121.35      128.10     11.43 o 
   1  14   3        0.13        0.56      2.39 o 
   2  14   3       41.47       46.72      5.96 o 
   3  14   3      253.37      266.06     11.81 o 
   4  14   3        0.30        0.32      0.96 o 
   5  14   3       81.61       80.21     12.84 o 
   6  14   3        0.58        1.82      3.92 o 
   7  14   3        7.97       13.06      6.17 o 
  -8  15   3        0.73        2.86      6.29 o 
  -7  15   3        0.89        0.69      5.35 o 
  -6  15   3        0.00       -0.11      1.82 o 
  -5  15   3       54.13       56.31      6.61 o 
  -4  15   3      322.50      325.34     25.36 o 
  -3  15   3       58.24       62.62     10.43 o 
  -2  15   3       18.50       21.78      7.48 o 
  -1  15   3      126.48      130.54     11.52 o 
   0  15   3        2.48        1.91      2.58 o 
   1  15   3      186.51      204.18     13.01 o 
   2  15   3       14.81       19.56      4.89 o 
   3  15   3       28.09       26.64      3.52 o 
   4  15   3        5.71        4.73      2.61 o 
   5  15   3       22.89       17.32      7.07 o 
   6  15   3        0.16       -0.25      4.80 o 
  -7  16   3        0.21       -1.06      6.35 o 
  -6  16   3       19.03       21.04      5.41 o 
  -5  16   3      104.47      101.25     17.36 o 
  -4  16   3       59.81       64.41      9.56 o 
  -3  16   3        3.53        2.66      4.33 o 
  -2  16   3        7.18        8.05      4.50 o 
  -1  16   3        3.14        4.09      6.07 o 
   0  16   3        2.33        2.12      3.03 o 
   1  16   3       28.24       24.96      6.32 o 
   2  16   3      444.26      456.89     22.76 o 
   3  16   3       13.76       11.21      3.23 o 
   4  16   3       12.45       12.28      3.24 o 
   5  16   3       12.22       11.23      5.83 o 
   6  16   3        0.24        0.88      4.87 o 
  -7  17   3        0.26        3.70      6.23 o 
  -6  17   3       28.10       28.79      5.20 o 
  -5  17   3       21.21       15.00      4.59 o 
  -4  17   3        9.51        9.17      5.61 o 
  -3  17   3       30.42       31.58      9.07 o 
  -2  17   3       23.81       32.02      8.31 o 
  -1  17   3       66.44       63.39      8.40 o 
   0  17   3       20.51       19.35      6.01 o 
   1  17   3      178.81      195.97     12.65 o 
   2  17   3      326.34      330.29     18.16 o 
   3  17   3        8.00        5.68      2.64 o 
   4  17   3        8.59       10.08      3.42 o 
   5  17   3       16.44       24.99      7.21 o 
   6  17   3        2.84        4.81      5.80 o 
  -7  18   3        0.67        1.76      7.08 o 
  -6  18   3        2.64        5.15      7.76 o 
  -5  18   3       45.07       35.43      6.07 o 
  -4  18   3       33.35       36.66      8.89 o 
  -3  18   3       21.14       26.35      6.81 o 
  -2  18   3        6.22        3.60      3.54 o 
  -1  18   3        4.02        5.06      5.42 o 
   0  18   3      102.42      101.52     11.70 o 
   1  18   3       58.69       56.02      6.86 o 
   2  18   3        7.78        7.93      4.48 o 
   3  18   3        1.08        0.90      2.36 o 
   4  18   3       20.81       22.48      4.16 o 
   5  18   3        1.53        2.84      4.71 o 
   6  18   3       37.17       42.12      9.10 o 
  -7  19   3        0.81       -2.33     11.14 o 
  -6  19   3       10.68       12.17      8.75 o 
  -5  19   3      134.73      127.27     10.41 o 
  -4  19   3       35.20       36.12     10.73 o 
  -3  19   3       41.92       49.33     10.89 o 
  -2  19   3        0.04        0.33      3.13 o 
  -1  19   3       14.42       11.69      5.76 o 
   0  19   3      117.06      118.65     13.69 o 
   1  19   3       28.53       30.51      4.92 o 
   2  19   3       98.90       96.57      9.89 o 
   3  19   3       11.55       10.17      3.09 o 
   4  19   3        2.47        1.30      3.83 o 
   5  19   3        0.00        1.13      4.87 o 
  -6  20   3        5.72        8.46      7.83 o 
  -5  20   3       12.97       16.18      5.03 o 
  -4  20   3       52.71       56.97     12.60 o 
  -3  20   3        3.79        4.34      4.70 o 
  -2  20   3        9.27        8.60      4.56 o 
  -1  20   3        0.70        1.02      4.49 o 
   0  20   3      237.52      245.71     17.34 o 
   1  20   3      156.20      160.11     13.35 o 
   2  20   3        3.68        4.65      3.21 o 
   3  20   3       65.28       69.35      7.62 o 
   4  20   3       13.30       20.76      7.18 o 
   5  20   3       36.07       48.06     12.99 o 
  -6  21   3       25.27       33.17     11.75 o 
  -5  21   3        1.51        0.32      2.67 o 
  -4  21   3       36.10       32.49     13.31 o 
  -3  21   3       10.44        8.87      7.18 o 
  -2  21   3        7.32        8.97      5.39 o 
  -1  21   3       53.04       56.74     12.78 o 
   0  21   3       22.75       24.55      9.31 o 
   1  21   3       19.47       16.76      5.80 o 
   2  21   3        1.01       -0.05      2.24 o 
   3  21   3       25.67       34.10      6.14 o 
   4  21   3        1.08        1.55      5.35 o 
   5  21   3        0.19       -1.38      4.26 o 
  -5  22   3        1.42        0.99      3.09 o 
  -4  22   3        4.83        4.64      5.95 o 
  -3  22   3       19.97       12.90      6.76 o 
  -2  22   3        0.02        1.21      3.62 o 
  -1  22   3        1.06        0.19      2.90 o 
   0  22   3        0.00        1.64      5.15 o 
   1  22   3        6.17        7.18      4.61 o 
   2  22   3       44.32       47.92      8.57 o 
   3  22   3        1.72        1.38      3.08 o 
   4  22   3        1.41        1.42      6.35 o 
  -5  23   3        0.13        0.92      2.83 o 
  -4  23   3        9.50        6.54      9.06 o 
  -3  23   3       37.36       47.32     10.28 o 
  -2  23   3       12.07       12.54      6.05 o 
  -1  23   3        1.34        1.05      5.07 o 
   0  23   3        3.12        1.32      3.36 o 
   1  23   3        0.11        0.44      2.18 o 
   2  23   3        0.35        1.07      3.48 o 
   3  23   3        3.30        4.16      4.53 o 
   4  23   3        1.52        0.97      6.27 o 
  -4  24   3        3.95        4.70      6.25 o 
  -3  24   3       27.04       31.23     11.01 o 
  -2  24   3        6.41        4.15      5.49 o 
  -1  24   3       17.54       10.99      5.58 o 
   0  24   3       20.91       24.67      9.01 o 
   1  24   3        0.01       -0.77      4.25 o 
   2  24   3        1.74        1.67      4.17 o 
   3  24   3        9.29        5.31      5.17 o 
  -3  25   3        8.48        9.14      6.20 o 
  -2  25   3        4.12        2.60      4.44 o 
  -1  25   3        2.89        1.63      5.33 o 
   0  25   3       21.99       25.27      9.15 o 
   1  25   3        8.29        7.10      6.35 o 
   2  25   3        1.89        0.56      2.78 o 
  -2  26   3        2.68        1.32      4.43 o 
  -1  26   3        0.34       -0.95      4.50 o 
   0  26   3       13.76       16.06      5.47 o 
   1  26   3        8.90        9.85      6.57 o 
  -9   0   4        0.45       -0.95      5.59 o 
  -8   0   4      258.69      135.34    123.98 o 
  -7   0   4       14.75       11.04      3.12 o 
  -6   0   4        6.69        1.63      1.63 o 
  -5   0   4       46.53       44.21      5.00 o 
  -4   0   4        0.02        0.59      1.34 o 
  -3   0   4      219.29      260.00     21.75 o 
  -2   0   4        2.87       78.04     54.61 o 
  -1   0   4     1349.01     1386.99     88.41 o 
   0   0   4      517.87      555.94     29.36 o 
   1   0   4      139.47       96.95     23.77 o 
   2   0   4      329.54      314.08     13.81 o 
   3   0   4      484.96      496.71     39.51 o 
   4   0   4      359.03      332.22     15.84 o 
   5   0   4      104.11       97.70      6.18 o 
   6   0   4        3.08        3.12      3.12 o 
  -9   1   4        8.63        1.31      4.62 o 
  -8   1   4        4.75       25.71     23.82 o 
  -7   1   4       54.69       47.48      6.63 o 
  -6   1   4       10.61        9.56      3.95 o 
  -5   1   4        1.07        0.73      1.51 o 
  -4   1   4       31.99       53.18     11.73 o 
  -3   1   4       42.80       47.79      3.58 o 
  -2   1   4     3631.40     4163.85    192.55 o 
  -1   1   4      108.09      140.23     36.41 o 
   0   1   4      134.07      169.11     19.42 o 
   1   1   4      148.29      142.90      6.68 o 
   2   1   4        5.73        2.92      1.91 o 
   3   1   4        0.07        0.47      0.91 o 
   4   1   4       56.28       52.12      2.85 o 
   5   1   4       25.03       21.56      2.47 o 
   6   1   4       16.44       18.05      3.50 o 
  -9   2   4        0.26       -0.11      4.95 o 
  -8   2   4       31.10       16.61     10.89 o 
  -7   2   4       19.47       36.36     29.41 o 
  -6   2   4        8.99        6.40      3.56 o 
  -5   2   4       23.50       24.47      8.71 o 
  -4   2   4      202.10      193.78     17.13 o 
  -3   2   4       17.89       24.94     33.20 o 
  -2   2   4      773.18      815.98     43.53 o 
  -1   2   4      360.16      386.85     15.58 o 
   0   2   4       18.45       31.41      4.44 o 
   1   2   4      666.80      677.35     22.18 o 
   2   2   4       20.52       24.74      3.00 o 
   3   2   4      169.99      183.65     13.02 o 
   4   2   4      159.87      167.65     11.93 o 
   5   2   4      160.56      165.70     11.47 o 
   6   2   4        0.01        0.79      2.27 o 
  -9   3   4       10.83        3.11      5.76 o 
  -8   3   4        0.50       -0.28      2.19 o 
  -7   3   4       68.69       90.64     11.88 o 
  -6   3   4        7.34       22.36     14.95 o 
  -5   3   4        2.20        8.71      5.32 o 
  -4   3   4       16.79       20.91     15.25 o 
  -3   3   4       61.69       57.56     12.25 o 
  -2   3   4       30.78       39.65      4.25 o 
  -1   3   4      863.50      812.31     47.27 o 
   0   3   4     1127.49     1169.90     36.59 o 
   1   3   4       66.36       81.18      4.42 o 
   2   3   4      324.30      327.23     15.09 o 
   3   3   4       98.50      115.61      9.69 o 
   4   3   4       20.20       22.57      5.84 o 
   5   3   4        9.42       10.81      3.31 o 
   6   3   4       17.51       15.69      4.81 o 
   7   3   4        9.73       14.66      6.68 o 
  -9   4   4        1.10        2.81      9.25 o 
  -8   4   4        8.22        4.09      3.84 o 
  -7   4   4       51.78       64.17     14.76 o 
  -6   4   4       42.00       37.57     10.31 o 
  -5   4   4        0.19       28.48     16.10 o 
  -4   4   4       39.88       29.33     11.02 o 
  -3   4   4        0.13       -1.64      4.29 o 
  -2   4   4      129.02      119.64     14.43 o 
  -1   4   4      217.38      199.63      8.88 o 
   0   4   4        3.47        3.61      2.45 o 
   1   4   4       51.47       54.99      2.86 o 
   2   4   4       59.95       56.09      6.42 o 
   3   4   4      115.10      153.94     28.13 o 
   4   4   4        4.50        4.00      3.74 o 
   5   4   4       83.78       85.68     10.41 o 
   6   4   4        3.73        8.91      6.11 o 
   7   4   4        0.14       -0.15      2.13 o 
  -9   5   4       13.80       20.27      9.07 o 
  -8   5   4        6.25        2.92      4.18 o 
  -7   5   4        3.59        2.00      3.20 o 
  -6   5   4        2.61        2.10      4.30 o 
  -5   5   4       46.27       44.26      7.95 o 
  -4   5   4        7.69       17.23     13.81 o 
  -3   5   4       13.97       16.03      6.87 o 
  -2   5   4        4.30        1.27      1.76 o 
  -1   5   4      556.98      524.93     20.44 o 
   0   5   4        2.06       -0.09      1.09 o 
   1   5   4        9.21       10.89      2.37 o 
   2   5   4      261.96      251.23     14.53 o 
   3   5   4      208.25      204.65     16.22 o 
   4   5   4        2.63       14.10     10.27 o 
   5   5   4      180.71      192.84     12.70 o 
   6   5   4       21.50       23.08      4.29 o 
   7   5   4       10.92       10.06      3.37 o 
  -9   6   4        2.47        0.70      5.40 o 
  -8   6   4        0.01        1.45      3.33 o 
  -7   6   4        2.51        1.96      3.01 o 
  -6   6   4       13.50        9.78      7.20 o 
  -5   6   4       64.39       84.79     14.06 o 
  -4   6   4       17.72      100.42     76.15 o 
  -3   6   4        1.59       11.26     13.79 o 
  -2   6   4       31.87       40.22      4.21 o 
  -1   6   4       29.24       41.60      6.71 o 
   0   6   4      118.20      107.84      7.17 o 
   1   6   4      173.27      179.58      7.90 o 
   2   6   4       31.28       37.47      5.55 o 
   3   6   4      282.19      324.06     36.10 o 
   4   6   4       51.42       59.87     10.58 o 
   5   6   4        4.18       13.82     16.10 o 
   6   6   4        1.70        1.26      3.12 o 
   7   6   4       29.45       30.59      5.34 o 
  -9   7   4        0.20        1.81      5.56 o 
  -8   7   4        2.99       10.43      5.59 o 
  -7   7   4        7.62        2.88      5.24 o 
  -6   7   4        0.55        0.40      3.42 o 
  -5   7   4       15.32       58.53     10.50 o 
  -4   7   4      170.42      160.56     17.61 o 
  -3   7   4       45.33       33.08      6.89 o 
  -2   7   4      136.67      113.51      6.75 o 
  -1   7   4       42.37       45.56      4.91 o 
   0   7   4        8.77       15.96      3.87 o 
   1   7   4      549.05      575.52     18.75 o 
   2   7   4       36.79       46.41      9.19 o 
   3   7   4       31.12       28.47      7.55 o 
   4   7   4       67.54       68.78      7.53 o 
   5   7   4        5.84        3.89      4.33 o 
   6   7   4       11.33        8.70      5.18 o 
   7   7   4        1.12        1.30      3.31 o 
  -9   8   4        1.17       -0.43      4.30 o 
  -8   8   4       21.01       18.31      6.49 o 
  -7   8   4        0.75        1.50      5.08 o 
  -6   8   4        2.71        2.27      4.84 o 
  -5   8   4       68.25       57.40     10.59 o 
  -4   8   4        0.22       95.07     35.90 o 
  -3   8   4        2.10        4.13      3.81 o 
  -2   8   4       93.62       77.65      5.06 o 
  -1   8   4        8.73        5.21      2.67 o 
   0   8   4      141.72      148.72      8.32 o 
   1   8   4      251.97      240.57     10.14 o 
   2   8   4      392.49      385.59     22.00 o 
   3   8   4       13.45       34.31     12.05 o 
   4   8   4        4.86       14.18     10.67 o 
   5   8   4        7.19        7.67      4.07 o 
   6   8   4        1.18       -0.13      2.63 o 
   7   8   4        8.37        7.81      4.16 o 
  -8   9   4        8.09       20.71      8.26 o 
  -7   9   4        8.16        4.43      4.97 o 
  -6   9   4        0.26       -0.84      5.29 o 
  -5   9   4       11.71       21.30     15.75 o 
  -4   9   4        0.06       -0.57      3.52 o 
  -3   9   4      112.78      109.30      6.46 o 
  -2   9   4       10.17       13.71      4.00 o 
  -1   9   4       13.32       14.92      3.79 o 
   0   9   4       16.07       14.95      3.82 o 
   1   9   4      241.14      257.63     28.13 o 
   2   9   4        0.88       39.98     32.24 o 
   3   9   4       96.92       87.38     10.85 o 
   4   9   4        5.58       12.38      7.48 o 
   5   9   4       27.13       31.09      9.46 o 
   6   9   4       11.86        6.81      5.44 o 
   7   9   4        1.17        1.22      3.10 o 
  -8  10   4       19.25       13.25      5.74 o 
  -7  10   4        2.29        3.21      6.76 o 
  -6  10   4        0.29        1.76      5.63 o 
  -5  10   4       75.01       70.72      9.85 o 
  -4  10   4        0.74       -0.42      3.43 o 
  -3  10   4       72.19       81.89      9.17 o 
  -2  10   4      173.73      168.68      8.64 o 
  -1  10   4      113.24      121.84      9.58 o 
   0  10   4        8.07        7.38      3.18 o 
   1  10   4      407.62      417.96     23.88 o 
   2  10   4      266.64      314.68     42.72 o 
   3  10   4       33.65       57.80     17.61 o 
   4  10   4       63.30       57.73      9.36 o 
   5  10   4        8.87        8.51      5.19 o 
   6  10   4        3.74        1.40      4.18 o 
   7  10   4        0.01        3.88      4.54 o 
  -8  11   4        1.25       -0.16      2.67 o 
  -7  11   4        8.17        9.71      5.65 o 
  -6  11   4       14.04       16.23      7.40 o 
  -5  11   4       28.96       46.37     15.47 o 
  -4  11   4       20.45       31.15     11.83 o 
  -3  11   4        0.00        4.94      5.15 o 
  -2  11   4      120.43      136.19     14.83 o 
  -1  11   4        4.32        5.51      3.14 o 
   0  11   4        0.02        0.79      1.88 o 
   1  11   4       37.55       34.18      4.26 o 
   2  11   4      500.61      517.89     29.37 o 
   3  11   4      139.31      137.83     11.49 o 
   4  11   4        0.23       13.00      9.55 o 
   5  11   4        4.55        3.78      4.53 o 
   6  11   4        0.13        0.25      2.59 o 
   7  11   4        3.52        2.81      5.11 o 
  -8  12   4       10.79        8.85      6.47 o 
  -7  12   4        3.07        2.31      8.66 o 
  -6  12   4        3.77        3.71      7.37 o 
  -5  12   4       10.41       11.64      6.24 o 
  -4  12   4      262.23      237.42     57.86 o 
  -3  12   4       19.38       19.31      3.62 o 
  -2  12   4       87.50       86.49      6.62 o 
  -1  12   4        0.31        0.63      2.18 o 
   0  12   4        1.23        2.49      3.22 o 
   1  12   4       37.91       41.42      4.00 o 
   2  12   4       46.97       47.11      8.90 o 
   3  12   4        6.64       23.86     11.40 o 
   4  12   4        9.02        8.27      5.22 o 
   5  12   4        9.87       11.71      5.13 o 
   6  12   4       13.50       24.67      6.83 o 
  -8  13   4        4.33        5.85      6.70 o 
  -7  13   4        1.01       -0.29      3.79 o 
  -6  13   4        2.31        4.43     10.04 o 
  -5  13   4       26.60       25.29      8.98 o 
  -4  13   4      105.79      136.00     18.76 o 
  -3  13   4       15.21        7.20      3.64 o 
  -2  13   4      268.30      265.67     21.44 o 
  -1  13   4        0.04        0.41      1.98 o 
   0  13   4        2.35        2.69      2.33 o 
   1  13   4        0.42        2.14      2.25 o 
   2  13   4      193.56      196.83      8.55 o 
   3  13   4        6.67        5.61      4.10 o 
   4  13   4        3.07        1.59      4.01 o 
   5  13   4        3.06        2.92      3.77 o 
   6  13   4        0.88        1.85      5.47 o 
  -8  14   4       12.35       14.05     14.22 o 
  -7  14   4        1.30        2.79      7.05 o 
  -6  14   4       30.14       33.69      9.18 o 
  -5  14   4       76.23       88.36     20.98 o 
  -4  14   4       12.62       16.24      7.36 o 
  -3  14   4        8.48        6.14      4.77 o 
  -2  14   4        0.44        0.36      2.39 o 
  -1  14   4        0.27       -0.11      2.34 o 
   0  14   4        8.90        9.75      3.66 o 
   1  14   4       47.57       38.80      5.12 o 
   2  14   4      680.55      684.02     25.64 o 
   3  14   4        6.73        6.57      5.94 o 
   4  14   4       33.34       31.56      9.00 o 
   5  14   4        7.75        6.30      4.61 o 
   6  14   4        0.07        0.50      4.97 o 
  -7  15   4        0.00       -1.04      6.20 o 
  -6  15   4        0.04       -1.01      6.56 o 
  -5  15   4        7.51       13.58      8.43 o 
  -4  15   4      103.07      114.53     14.90 o 
  -3  15   4        0.01       -0.15      3.38 o 
  -2  15   4       25.56       21.36      7.09 o 
  -1  15   4        2.36        2.95      3.38 o 
   0  15   4        1.38        0.79      2.37 o 
   1  15   4      419.44      420.88     18.53 o 
   2  15   4       91.09       82.79      6.55 o 
   3  15   4        0.95        0.90      4.50 o 
   4  15   4        3.85        3.13      4.79 o 
   5  15   4        8.58        7.31      5.40 o 
   6  15   4        6.50        4.68      4.99 o 
  -7  16   4        5.16        9.46     10.14 o 
  -6  16   4        0.94        3.79      6.79 o 
  -5  16   4      161.71      143.62     17.04 o 
  -4  16   4       37.27       39.98     10.80 o 
  -3  16   4        1.87        0.44      2.88 o 
  -2  16   4       70.24       62.06      9.17 o 
  -1  16   4       26.74       34.72      6.63 o 
   0  16   4       29.40       34.43      7.55 o 
   1  16   4      402.04      390.97     18.05 o 
   2  16   4        7.21        6.44      2.42 o 
   3  16   4       14.66       18.60      6.80 o 
   4  16   4        1.31        0.72      4.02 o 
   5  16   4        5.63        1.84      6.61 o 
  -7  17   4        1.51        1.19      5.60 o 
  -6  17   4       49.72       58.48     20.49 o 
  -5  17   4       88.85       71.13     13.51 o 
  -4  17   4        7.77        8.57      8.95 o 
  -3  17   4       26.76       26.97      7.08 o 
  -2  17   4       34.50       43.66      8.50 o 
  -1  17   4       13.00       11.30      5.34 o 
   0  17   4       17.35       16.05      6.01 o 
   1  17   4       35.19       35.20      5.55 o 
   2  17   4        0.15        0.14      1.36 o 
   3  17   4        0.22       -0.75      1.21 o 
   4  17   4        0.12        0.84      3.54 o 
   5  17   4        6.89        5.87      8.34 o 
  -6  18   4        0.01        1.53      5.71 o 
  -5  18   4        1.32        0.89      5.56 o 
  -4  18   4        9.60       12.78      6.03 o 
  -3  18   4        2.77        4.48      5.19 o 
  -2  18   4       28.29       37.17      7.67 o 
  -1  18   4       19.15       22.78      6.01 o 
   0  18   4       74.28       78.41      8.30 o 
   1  18   4        3.39        5.26      3.56 o 
   2  18   4       16.49       22.56      3.88 o 
   3  18   4       11.54       14.01      9.88 o 
   4  18   4       11.16       16.80      6.49 o 
   5  18   4        0.12        0.21      3.65 o 
  -6  19   4        2.97        4.17     10.88 o 
  -5  19   4       12.61       10.36      6.96 o 
  -4  19   4       12.02        8.36      6.20 o 
  -3  19   4       25.61       25.19      6.79 o 
  -2  19   4       11.12        7.03      4.44 o 
  -1  19   4       56.82       56.69     11.49 o 
   0  19   4       17.40       21.54      7.70 o 
   1  19   4        3.20        2.77      2.33 o 
   2  19   4       39.13       40.75      4.83 o 
   3  19   4        1.84        1.90      6.77 o 
   4  19   4        6.07        5.90      5.43 o 
  -6  20   4        0.61        0.67      5.50 o 
  -5  20   4        0.26       -1.02      4.82 o 
  -4  20   4        3.82        2.50      4.05 o 
  -3  20   4        0.86        1.63      4.90 o 
  -2  20   4        0.10        1.17      5.69 o 
  -1  20   4        4.80        3.13      4.10 o 
   0  20   4       19.87       27.95      6.19 o 
   1  20   4       65.18       66.09      8.95 o 
   2  20   4        1.32        1.39      2.38 o 
   3  20   4        2.83        2.62      5.98 o 
   4  20   4        6.18        7.76      6.96 o 
  -5  21   4        2.75        1.64      5.19 o 
  -4  21   4        6.12        7.73      6.23 o 
  -3  21   4       13.38       17.81      6.39 o 
  -2  21   4       26.58       25.89      7.59 o 
  -1  21   4       25.78       26.10      8.55 o 
   0  21   4        0.91        1.91      3.50 o 
   1  21   4        1.39        2.77      4.45 o 
   2  21   4        0.28        0.17      2.38 o 
   3  21   4        4.42        7.03      6.87 o 
   4  21   4        0.26        1.27      6.13 o 
  -5  22   4        0.95        0.85      4.18 o 
  -4  22   4        0.69        0.60      4.32 o 
  -3  22   4        1.03        1.45      5.18 o 
  -2  22   4        1.64        1.16      5.48 o 
  -1  22   4        0.01        0.82      5.13 o 
   0  22   4        1.30        1.54      4.83 o 
   1  22   4        3.53        2.94      4.51 o 
   2  22   4        2.00        2.12      3.47 o 
   3  22   4       17.41       23.62      7.56 o 
  -4  23   4       14.05       16.47      7.14 o 
  -3  23   4        9.59        8.03      5.53 o 
  -2  23   4        4.94        1.12      4.59 o 
  -1  23   4        0.06        0.97      4.07 o 
   0  23   4        2.73        1.90      3.34 o 
   1  23   4        0.03        0.35      2.86 o 
   2  23   4        0.23        3.98      5.15 o 
  -3  24   4       14.23       13.86      7.57 o 
  -2  24   4        1.58        0.71      4.93 o 
  -1  24   4        0.01        3.42      4.66 o 
   0  24   4        7.98        7.76      6.29 o 
   1  24   4        0.50        0.87      3.82 o 
   2  24   4        5.39        8.58      6.28 o 
  -2  25   4        2.93        2.56      6.95 o 
  -1  25   4        5.50        4.90      4.28 o 
   0  25   4        0.01       -0.73      4.61 o 
   1  25   4        4.38        1.53      6.68 o 
  -9   1   5        0.58        1.25      7.52 o 
  -8   1   5       12.50       12.87     21.88 o 
  -7   1   5        0.13       -1.58     13.22 o 
  -5   1   5        0.00        7.32     14.41 o 
  -4   1   5      384.44      400.90     15.32 o 
  -3   1   5        0.00        3.75      3.22 o 
  -2   1   5       62.74       66.95      6.24 o 
  -1   1   5      116.10      122.37      8.82 o 
   0   1   5       24.30       26.91      3.36 o 
   1   1   5       63.59       58.00      6.32 o 
   2   1   5       59.93       68.35      4.86 o 
   3   1   5      214.25      211.47     13.13 o 
   4   1   5      676.49      649.64     33.05 o 
   5   1   5       41.82       37.30      3.13 o 
  -9   2   5       27.17        6.52      7.68 o 
  -8   2   5       26.58       10.60     12.68 o 
  -7   2   5       44.73       42.58      4.18 o 
  -6   2   5       24.88       28.48     11.80 o 
  -5   2   5       50.51       49.34     12.17 o 
  -4   2   5       94.76       97.81      9.90 o 
  -3   2   5       82.80       85.32     12.04 o 
  -2   2   5      425.19      454.42     20.14 o 
  -1   2   5      105.05      140.37     19.37 o 
   0   2   5       42.21       49.87      4.09 o 
   1   2   5      403.45      405.25     15.76 o 
   2   2   5       27.97       27.08      2.73 o 
   3   2   5       53.07       55.00      6.81 o 
   4   2   5       69.82       74.47     10.94 o 
   5   2   5        7.08        4.38      2.33 o 
  -9   3   5        1.67       13.00      9.59 o 
  -8   3   5        9.29       20.67     15.27 o 
  -7   3   5        0.15       -0.38      1.87 o 
  -6   3   5       36.10       23.20      8.51 o 
  -5   3   5       34.85       28.55     10.03 o 
  -4   3   5       31.05       48.53     24.31 o 
  -3   3   5      107.29      104.17      7.21 o 
  -2   3   5        4.42       14.84      6.28 o 
  -1   3   5        0.78        2.06      2.19 o 
   0   3   5        2.84        5.48      2.20 o 
   1   3   5        5.19        5.36      2.25 o 
   2   3   5      259.57      247.49     22.00 o 
   3   3   5       16.34       16.06      5.33 o 
   4   3   5      179.96      192.54     13.73 o 
   5   3   5        9.30       10.47      3.54 o 
  -8   4   5        0.44       -0.25      5.27 o 
  -7   4   5       15.60        9.24      3.97 o 
  -6   4   5        1.17       14.25     11.33 o 
  -5   4   5        7.83       32.26     16.26 o 
  -4   4   5        8.56      174.50    108.73 o 
  -3   4   5       72.52       79.50     20.95 o 
  -2   4   5      229.50      243.51     16.21 o 
  -1   4   5      107.76      132.49      7.17 o 
   0   4   5      175.05      183.39      6.99 o 
   1   4   5        8.42        7.60      2.05 o 
   2   4   5      148.63      180.43     17.45 o 
   3   4   5      462.28      447.92     28.82 o 
   4   4   5       57.57       67.13      8.93 o 
   5   4   5       15.99       17.24      4.86 o 
  -8   5   5        4.45       13.74      8.44 o 
  -7   5   5        0.01        0.01      1.46 o 
  -6   5   5       31.32      122.43     41.16 o 
  -5   5   5       39.63      172.72     64.29 o 
  -4   5   5      211.75      209.79     42.63 o 
  -3   5   5      119.04       88.37     12.94 o 
  -2   5   5       73.72       69.68      7.45 o 
  -1   5   5        2.79        8.24      2.38 o 
   0   5   5       32.66       39.62      5.80 o 
   1   5   5      318.66      320.34     11.25 o 
   2   5   5      123.01      139.59     13.71 o 
   3   5   5      153.44      198.52     57.75 o 
   4   5   5       65.98       61.38      8.98 o 
   5   5   5       95.25       92.79      8.81 o 
   6   5   5        3.09        2.08      4.51 o 
  -8   6   5       22.11        6.86      8.40 o 
  -7   6   5        2.22        1.66      4.96 o 
  -6   6   5      148.97      149.90     19.61 o 
  -5   6   5      238.04      213.44     45.80 o 
  -4   6   5      119.06      207.67     80.76 o 
  -3   6   5        5.71       47.85     26.71 o 
  -2   6   5       70.44       69.31     10.01 o 
  -1   6   5       23.43       20.18      4.44 o 
   0   6   5       10.09       23.81      7.58 o 
   1   6   5       86.99       89.00      5.18 o 
   2   6   5       83.83       94.49     12.28 o 
   3   6   5      227.23      239.92     14.93 o 
   4   6   5        3.03       14.79      9.40 o 
   5   6   5       42.73       64.36     12.66 o 
   6   6   5        1.43        0.49      1.96 o 
  -8   7   5        0.01       -0.18      5.12 o 
  -7   7   5        0.00        0.24      4.43 o 
  -6   7   5        9.17       36.80     25.53 o 
  -5   7   5        0.26       37.73     32.43 o 
  -4   7   5      215.98      289.01     50.85 o 
  -3   7   5       68.14       88.04     19.35 o 
  -2   7   5       42.39       55.01      7.59 o 
  -1   7   5       19.96       20.40      3.92 o 
   0   7   5       52.14       57.34      4.71 o 
   1   7   5       10.86       12.67      2.21 o 
   2   7   5       44.59       49.58     12.04 o 
   3   7   5       20.49       18.51      7.66 o 
   4   7   5       24.75       29.58      4.91 o 
   5   7   5       27.07       41.90     18.66 o 
   6   7   5       10.61       13.11      5.41 o 
  -8   8   5        0.69        0.35      2.04 o 
  -7   8   5        1.40        0.30      3.42 o 
  -6   8   5        4.20        2.38      5.03 o 
  -5   8   5       56.53       28.21     18.99 o 
  -4   8   5       11.27       96.89     79.77 o 
  -3   8   5       54.49       70.48     19.09 o 
  -2   8   5        6.56       38.02     10.42 o 
  -1   8   5       55.71       57.12      6.59 o 
   0   8   5       58.12       50.25      4.85 o 
   1   8   5        2.74        2.70      1.26 o 
   2   8   5       11.04       23.97     13.12 o 
   3   8   5        6.05        9.64      4.43 o 
   4   8   5       52.19       63.76     10.57 o 
   5   8   5        0.01        6.90      5.62 o 
   6   8   5        0.28       -0.27      3.15 o 
  -8   9   5        0.27        2.03      3.01 o 
  -7   9   5        1.10        0.20      6.15 o 
  -6   9   5        6.84        4.56      9.26 o 
  -5   9   5        0.86       14.45     16.22 o 
  -4   9   5       27.46       45.97     30.57 o 
  -3   9   5        1.00        0.65      1.52 o 
  -2   9   5      143.34      155.54     12.35 o 
  -1   9   5       14.17       22.54      3.53 o 
   0   9   5       19.42       28.26      8.81 o 
   1   9   5      195.52      193.55      8.68 o 
   2   9   5      304.00      300.96     21.82 o 
   3   9   5       32.96       37.62      6.11 o 
   4   9   5        8.38       18.38      6.58 o 
   5   9   5        3.53        4.51      3.77 o 
   6   9   5        0.19        1.59      3.67 o 
  -8  10   5        0.11        0.62      7.14 o 
  -7  10   5        1.40        4.43      7.71 o 
  -6  10   5       18.05       20.82     12.05 o 
  -5  10   5       93.30       89.04     15.41 o 
  -4  10   5      148.30      170.85     16.42 o 
  -3  10   5        2.62        3.91      2.28 o 
  -2  10   5      183.22      241.17     19.45 o 
  -1  10   5        3.07        5.15      4.30 o 
   0  10   5        5.44        5.52      2.98 o 
   1  10   5       16.41       12.83      2.12 o 
   2  10   5       13.91       18.86      6.55 o 
   3  10   5      106.17      114.09     11.81 o 
   4  10   5       20.20       27.05      7.61 o 
   5  10   5        7.43        6.78      6.36 o 
   6  10   5        0.44        0.17      2.98 o 
  -8  11   5       11.77       12.41      7.80 o 
  -7  11   5        0.32       -1.70      5.11 o 
  -6  11   5       18.45       21.95      9.34 o 
  -5  11   5       25.61       86.57     12.21 o 
  -4  11   5        3.29       89.19     35.21 o 
  -3  11   5       92.70       92.50      6.47 o 
  -2  11   5        2.74        2.61      3.25 o 
  -1  11   5       17.00       18.69      3.77 o 
   0  11   5        1.03       -0.31      2.05 o 
   1  11   5        5.75        5.93      1.24 o 
   2  11   5        3.81        6.05      3.80 o 
   3  11   5        9.88       11.09      4.75 o 
   4  11   5       61.51       67.75      9.65 o 
   5  11   5        0.86        2.23      3.73 o 
   6  11   5        1.20        0.83      3.37 o 
  -8  12   5        0.11       -1.29      9.90 o 
  -7  12   5        0.33        0.34      6.70 o 
  -6  12   5       25.98       30.13      9.09 o 
  -5  12   5      127.09      155.17     25.46 o 
  -4  12   5       24.66       19.36      7.40 o 
  -3  12   5        1.46        0.78      2.19 o 
  -2  12   5       32.08       32.02      4.31 o 
  -1  12   5       20.77       26.15      4.06 o 
   0  12   5        1.04        1.20      2.13 o 
   1  12   5       16.65       14.17      4.94 o 
   2  12   5        1.10        2.74      3.74 o 
   3  12   5       44.55       41.21      6.72 o 
   4  12   5       23.48       30.62      6.73 o 
   5  12   5        4.50        7.68      5.26 o 
  -7  13   5        0.45        1.29      5.67 o 
  -6  13   5       11.10       11.36     12.71 o 
  -5  13   5        0.79       23.70     18.72 o 
  -4  13   5        6.75        4.91      4.99 o 
  -3  13   5        3.39        2.99      2.45 o 
  -2  13   5       12.59        9.73      3.99 o 
  -1  13   5        2.59        3.53      2.43 o 
   0  13   5       50.75       58.58      5.85 o 
   1  13   5      202.68      210.36     11.76 o 
   2  13   5        1.80        4.73      4.43 o 
   3  13   5        7.63       13.12      5.21 o 
   4  13   5        0.46        1.05      3.61 o 
   5  13   5       14.17       13.69      7.26 o 
  -7  14   5        0.17        1.72      5.91 o 
  -6  14   5        4.36        3.54      6.41 o 
  -5  14   5       46.28       47.02     10.81 o 
  -4  14   5        1.46        0.75      3.47 o 
  -3  14   5        1.70        1.52      2.41 o 
  -2  14   5        0.31       -0.12      1.98 o 
  -1  14   5       29.86       27.23      4.04 o 
   0  14   5        0.27        0.24      1.47 o 
   1  14   5       37.55       39.39      5.14 o 
   2  14   5      113.25      108.95     13.51 o 
   3  14   5       32.09       41.44      6.98 o 
   4  14   5       37.60       48.53     10.07 o 
   5  14   5        6.06        5.13      6.11 o 
  -7  15   5        5.06        5.52      8.80 o 
  -6  15   5       14.53       14.26     10.13 o 
  -5  15   5       50.02       51.55     14.22 o 
  -4  15   5       64.21       56.57      4.13 o 
  -3  15   5        0.27        1.60      2.44 o 
  -2  15   5       73.17       79.86      7.23 o 
  -1  15   5        6.98        6.69      3.43 o 
   0  15   5        1.94        1.75      2.86 o 
   1  15   5       12.54       14.49      3.07 o 
   2  15   5        8.43       21.45      9.06 o 
   3  15   5        2.45        3.11      3.63 o 
   4  15   5        7.31        6.00      6.33 o 
   5  15   5        2.69        3.13      4.64 o 
  -7  16   5        0.53       -3.52     11.19 o 
  -6  16   5        3.14        4.27      6.04 o 
  -5  16   5        4.73        3.32      7.01 o 
  -4  16   5        1.97        1.24      2.20 o 
  -3  16   5        1.21        2.13      2.61 o 
  -2  16   5        0.80        0.19      2.23 o 
  -1  16   5       50.17       56.64      7.47 o 
   0  16   5       15.30       18.94      3.81 o 
   1  16   5       20.89       20.48      3.65 o 
   2  16   5        3.34        3.69      5.17 o 
   3  16   5        0.00        0.78      3.32 o 
   4  16   5        9.79        7.60      5.41 o 
   5  16   5        0.01        2.58      6.51 o 
  -6  17   5       42.76       39.70     18.05 o 
  -5  17   5        4.97        4.61      7.91 o 
  -4  17   5       15.58       20.30      3.36 o 
  -3  17   5        5.18        1.30      3.03 o 
  -2  17   5        1.81        2.41      3.75 o 
  -1  17   5       11.77       12.73      4.32 o 
   0  17   5        6.70        9.35      3.52 o 
   1  17   5       30.82       32.17      4.58 o 
   2  17   5        0.60       -0.11      2.94 o 
   3  17   5        4.21        5.52      5.91 o 
   4  17   5        3.38        4.16      4.93 o 
  -6  18   5        0.71        2.22      7.50 o 
  -5  18   5       11.38        9.21      7.16 o 
  -4  18   5        1.90        2.72      5.30 o 
  -3  18   5        6.71        5.90      3.88 o 
  -2  18   5        2.17        3.16      3.10 o 
  -1  18   5        8.93       12.06      4.11 o 
   0  18   5       39.38       38.05      5.45 o 
   1  18   5       42.55       40.43      5.36 o 
   2  18   5        4.91        7.10      6.70 o 
   3  18   5        3.16        1.00      4.15 o 
   4  18   5        4.28        6.30      6.18 o 
  -5  19   5        7.72        6.70      8.19 o 
  -4  19   5        5.04        7.23      6.76 o 
  -3  19   5        0.03        0.90      2.90 o 
  -2  19   5        0.71        0.08      2.47 o 
  -1  19   5       25.58       32.90      6.75 o 
   0  19   5        3.51        5.76      3.06 o 
   1  19   5        0.25       -0.56      1.84 o 
   2  19   5        0.01       -1.49      5.53 o 
   3  19   5        1.95        0.35      3.39 o 
  -5  20   5        0.04       -0.23      3.36 o 
  -4  20   5        0.45       -0.85      5.37 o 
  -3  20   5        5.46        6.33      3.11 o 
  -2  20   5       21.97       22.78      5.05 o 
  -1  20   5       16.70       15.41      5.53 o 
   0  20   5        8.14        4.60      4.16 o 
   1  20   5       18.19       14.78      4.50 o 
   2  20   5       11.67       12.08      7.17 o 
   3  20   5        4.31        4.11      5.30 o 
  -4  21   5        4.91        2.82      4.66 o 
  -3  21   5        0.55        0.32      2.00 o 
  -2  21   5        9.13        4.18      3.06 o 
  -1  21   5       13.91        9.32      3.83 o 
   0  21   5       24.96       24.32      5.99 o 
   1  21   5        4.15        5.82      6.28 o 
   2  21   5        0.00       -3.39      5.29 o 
  -4  22   5        0.42        0.28      4.72 o 
  -3  22   5        0.87        1.06      2.57 o 
  -2  22   5        0.43        0.54      2.23 o 
  -1  22   5        1.58        1.70      2.96 o 
   0  22   5        8.67        9.26      4.70 o 
   1  22   5        4.60        7.26      7.55 o 
   2  22   5        0.09        0.74      3.81 o 
  -3  23   5        0.74        1.53      6.37 o 
  -2  23   5        0.19        0.53      2.17 o 
  -1  23   5        1.40        1.10      2.65 o 
   0  23   5        1.04        3.29      2.78 o 
   1  23   5        1.47        0.90      5.70 o 
  -5   0   6       53.71      101.04     17.32 o 
  -4   0   6      253.27      234.95     14.59 o 
  -3   0   6     1447.59     1354.34     78.45 o 
  -2   0   6       25.97       24.13      4.95 o 
  -1   0   6       50.69       49.69     10.56 o 
   0   0   6       14.07       13.11      5.30 o 
   1   0   6       99.15      105.14      9.50 o 
   2   0   6        3.05        3.01      3.22 o 
   3   0   6      237.58      236.67     16.59 o 
  -8   1   6        2.09       -1.39     14.75 o 
  -6   1   6       14.36        7.87      8.53 o 
  -5   1   6       49.85       80.23     17.24 o 
  -4   1   6       20.25       39.79      9.75 o 
  -3   1   6      274.44      262.79     16.37 o 
  -2   1   6       15.04       15.05      3.34 o 
  -1   1   6       11.27       13.95      4.62 o 
   0   1   6       20.19       21.13      3.97 o 
   1   1   6       57.14       61.71      5.13 o 
   2   1   6        1.34        0.88      1.29 o 
   3   1   6      183.52      195.43     21.44 o 
  -8   2   6        0.86        1.73     16.34 o 
  -7   2   6        0.17        0.44      4.39 o 
  -6   2   6        2.13       10.96      8.46 o 
  -5   2   6        0.38        5.66      7.40 o 
  -4   2   6       50.04       63.64      7.12 o 
  -3   2   6       19.38       38.38      6.24 o 
  -2   2   6        3.41        4.49      2.76 o 
  -1   2   6        0.24        2.05      2.59 o 
   0   2   6        0.14        0.09      1.82 o 
   1   2   6       37.87       37.71      4.07 o 
   2   2   6        0.99        1.11      0.94 o 
   3   2   6       16.74       19.24      4.44 o 
   4   2   6      148.48      128.73     10.74 o 
  -8   3   6        9.72        0.15      6.88 o 
  -7   3   6        6.95        4.09      7.58 o 
  -6   3   6       27.61       35.37      4.17 o 
  -5   3   6        0.72       -0.27      2.05 o 
  -4   3   6        0.09       34.30      9.41 o 
  -3   3   6      665.43      656.06     43.86 o 
  -2   3   6      168.37      180.84      9.99 o 
  -1   3   6       48.64       44.95      5.01 o 
   0   3   6        0.18       -0.38      1.40 o 
   1   3   6       39.61       32.62      6.51 o 
   2   3   6       11.42       16.14      5.00 o 
   3   3   6        3.52        1.37      2.85 o 
   4   3   6       78.93       83.47      7.15 o 
  -8   4   6        0.16        0.22      8.91 o 
  -7   4   6        0.05        1.45      6.44 o 
  -6   4   6        6.39        3.39      3.28 o 
  -5   4   6       80.80       68.89      7.12 o 
  -4   4   6       28.48       27.84     11.98 o 
  -3   4   6       86.04      102.56     12.74 o 
  -2   4   6      676.38      636.20     30.66 o 
  -1   4   6       52.47       63.60      6.21 o 
   0   4   6        0.67        0.19      1.34 o 
   1   4   6       18.52       23.19      4.20 o 
   2   4   6       12.57       12.76      4.52 o 
   3   4   6      137.75      144.02     11.70 o 
   4   4   6       13.93       13.04      4.59 o 
  -8   5   6        6.85        3.20      5.73 o 
  -7   5   6        1.45        1.14      4.77 o 
  -6   5   6        0.00        8.56     10.69 o 
  -5   5   6       23.11       39.37     17.50 o 
  -4   5   6       65.40       67.00      8.21 o 
  -3   5   6       25.88      100.96     25.60 o 
  -2   5   6       34.43       32.33      9.71 o 
  -1   5   6       59.59       50.61      4.01 o 
   0   5   6        6.42        9.68      2.68 o 
   1   5   6        0.30        0.59      1.22 o 
   2   5   6        6.69        4.59      2.96 o 
   3   5   6        0.05        0.20      2.36 o 
   4   5   6      174.94      191.87     23.24 o 
  -8   6   6        2.55        1.36      8.93 o 
  -7   6   6        2.95        2.02      6.73 o 
  -6   6   6       19.23       14.12     11.85 o 
  -5   6   6        0.12       17.56     17.92 o 
  -4   6   6       54.19       65.95     14.61 o 
  -3   6   6      124.60      126.68     11.19 o 
  -2   6   6       28.49       48.21      8.97 o 
  -1   6   6        0.54       -0.06      1.73 o 
   0   6   6        5.70        3.71      2.35 o 
   1   6   6        1.64        0.96      1.31 o 
   2   6   6        0.00       -0.23      2.67 o 
   3   6   6        3.93        2.83      4.18 o 
   4   6   6      103.84      105.35     11.47 o 
   5   6   6        4.07       -1.73     14.95 o 
  -8   7   6        0.19        1.14      6.35 o 
  -7   7   6        7.52        3.24      7.29 o 
  -6   7   6        0.52       -0.07      3.96 o 
  -5   7   6       29.60       20.80     19.71 o 
  -4   7   6       57.04       74.09     14.76 o 
  -3   7   6        4.03       35.50     26.70 o 
  -2   7   6        1.56       17.22      7.05 o 
  -1   7   6       24.51       32.41      4.43 o 
   0   7   6       19.03       25.85      3.61 o 
   1   7   6       36.44       42.45      3.61 o 
   2   7   6        1.45        1.22      2.59 o 
   3   7   6        8.74       13.26      4.09 o 
   4   7   6        7.51       10.37      4.53 o 
   5   7   6       26.05       23.05      9.88 o 
  -8   8   6        0.03        2.18      9.75 o 
  -7   8   6        1.62        0.33      5.08 o 
  -6   8   6       25.77       22.59     11.13 o 
  -5   8   6        8.26        6.39      6.55 o 
  -4   8   6        0.13        1.79      5.14 o 
  -3   8   6       33.92       37.36      5.68 o 
  -2   8   6      195.22      194.51     11.92 o 
  -1   8   6       39.47       44.07      4.60 o 
   0   8   6       48.23       49.31      4.21 o 
   1   8   6        0.10       10.91      8.80 o 
   2   8   6        2.33        1.06      3.45 o 
   3   8   6        0.73        1.29      2.92 o 
   4   8   6       24.47       31.00      5.13 o 
   5   8   6       16.63       21.32      5.86 o 
  -7   9   6        0.01        0.96      5.65 o 
  -6   9   6        3.51        2.51      5.99 o 
  -5   9   6        0.00        1.53      8.72 o 
  -4   9   6        4.28        2.73      6.63 o 
  -3   9   6        2.05        1.27      3.89 o 
  -2   9   6       34.65       60.49     10.42 o 
  -1   9   6        2.74       17.34      7.29 o 
   0   9   6       45.91       48.15      6.85 o 
   1   9   6        0.78        0.68      2.58 o 
   2   9   6       14.45       10.66      4.25 o 
   3   9   6        7.21        7.93      4.29 o 
   4   9   6       20.47       20.40      7.53 o 
   5   9   6        0.48        4.84      4.70 o 
  -7  10   6        2.84        2.35      7.53 o 
  -6  10   6        0.33        0.79      9.28 o 
  -5  10   6       32.99       42.19     14.00 o 
  -4  10   6        0.68        1.43      7.84 o 
  -3  10   6        0.06        2.06      7.61 o 
  -2  10   6       61.37       65.04      6.30 o 
  -1  10   6       22.19       19.65      4.02 o 
   0  10   6        5.73       16.05      5.57 o 
   1  10   6       57.78       62.40     10.81 o 
   2  10   6        2.56        4.81      4.19 o 
   3  10   6        0.02        1.89      3.42 o 
   4  10   6        0.01        5.06      5.18 o 
   5  10   6       13.23        6.33      4.40 o 
  -7  11   6        1.74        2.17      5.95 o 
  -6  11   6       24.77       23.23     10.31 o 
  -5  11   6        0.06        0.22      5.73 o 
  -4  11   6       20.17       25.44      8.53 o 
  -3  11   6       26.92       26.63      5.26 o 
  -2  11   6       14.29       21.08      3.94 o 
  -1  11   6        6.48        8.34      3.37 o 
   0  11   6       18.40       18.11      3.56 o 
   1  11   6       21.47       38.41     10.74 o 
   2  11   6        8.30        7.90      4.81 o 
   3  11   6        0.00       -0.18      2.29 o 
   4  11   6       18.81       22.29      5.89 o 
   5  11   6       23.29       17.37      5.36 o 
  -7  12   6        3.71        2.10      5.97 o 
  -6  12   6        5.81        2.90     12.11 o 
  -5  12   6       44.96       56.63     16.32 o 
  -4  12   6        1.35       -0.07      6.14 o 
  -3  12   6       13.12        9.47      2.90 o 
  -2  12   6        6.19        6.61      4.41 o 
  -1  12   6        2.58        1.00      2.88 o 
   0  12   6        2.67        3.08      1.83 o 
   1  12   6       22.05       24.01      6.48 o 
   2  12   6        1.52        3.04      4.26 o 
   3  12   6        7.10        3.01      3.90 o 
   4  12   6        0.70        4.59      4.38 o 
  -7  13   6        1.74        2.79      9.51 o 
  -6  13   6        6.98        8.53      8.51 o 
  -5  13   6        7.77        2.78      6.25 o 
  -4  13   6       34.60       33.01     12.73 o 
  -3  13   6       68.08       61.19      6.02 o 
  -2  13   6        3.45        0.67      2.52 o 
  -1  13   6        7.98        7.74      3.12 o 
   0  13   6        0.01       -0.08      1.98 o 
   1  13   6      207.03      219.48     17.86 o 
   2  13   6        4.57        4.85      5.22 o 
   3  13   6        2.94        1.87      3.86 o 
   4  13   6        0.26        1.48      3.23 o 
  -6  14   6       11.38       16.70     13.11 o 
  -5  14   6        9.90       13.99     15.32 o 
  -4  14   6        6.55        5.51      7.04 o 
  -3  14   6        1.01        1.00      2.00 o 
  -2  14   6       11.63        4.36      2.99 o 
  -1  14   6       22.49       22.83      5.16 o 
   0  14   6       34.13       36.40      4.86 o 
   1  14   6        7.09       21.44     10.29 o 
   2  14   6       27.83       27.35      8.53 o 
   3  14   6        0.09       -0.44      3.50 o 
   4  14   6        5.06        6.57      4.44 o 
  -6  15   6        0.06       -1.56      6.78 o 
  -5  15   6       14.32       12.78      6.75 o 
  -4  15   6        0.20       -0.73      3.93 o 
  -3  15   6       11.92       18.29      3.68 o 
  -2  15   6       15.07       19.90      4.04 o 
  -1  15   6        5.49        9.29      3.49 o 
   0  15   6       80.70       88.13      8.71 o 
   1  15   6        4.46        3.60      3.74 o 
   2  15   6        0.00       -0.13      2.62 o 
   3  15   6        0.78        0.66      3.76 o 
   4  15   6        0.30        1.06      3.28 o 
  -6  16   6       42.50       49.16     13.45 o 
  -5  16   6        0.01       -0.90      6.02 o 
  -4  16   6        0.09        0.00      2.34 o 
  -3  16   6        0.97        1.05      2.47 o 
  -2  16   6        2.64        5.63      2.82 o 
  -1  16   6        2.77        2.98      3.93 o 
   0  16   6        0.62        1.58      3.46 o 
   1  16   6       24.69       22.05      8.16 o 
   2  16   6        0.12        1.04      3.36 o 
   3  16   6        3.10        2.51      4.01 o 
  -5  17   6        9.87        6.09      8.52 o 
  -4  17   6        5.19        3.38      5.78 o 
  -3  17   6        0.01        0.06      1.72 o 
  -2  17   6        5.67        4.03      3.92 o 
  -1  17   6        8.78        8.69      3.06 o 
   0  17   6        7.03        3.73      3.24 o 
   1  17   6        8.79       11.41      7.17 o 
   2  17   6        0.19       -0.61      3.78 o 
   3  17   6        0.32       -1.19      4.79 o 
  -5  18   6        2.04        1.24      7.99 o 
  -4  18   6        3.69        1.25      3.84 o 
  -3  18   6        8.39        9.15      4.52 o 
  -2  18   6       13.36       15.94      4.47 o 
  -1  18   6        0.07        0.39      2.01 o 
   0  18   6        6.21        9.68      5.07 o 
   1  18   6        1.90        1.30      4.19 o 
   2  18   6        5.00        5.66      5.38 o 
  -4  19   6        0.79        0.58      3.67 o 
  -3  19   6        8.69        5.76      4.52 o 
  -2  19   6        6.48        4.56      3.19 o 
  -1  19   6       23.48       23.83      5.35 o 
   0  19   6        2.39        2.75      6.10 o 
   1  19   6       11.44       10.35      6.18 o 
   2  19   6        2.34        4.73      4.65 o 
  -4  20   6        0.12        0.74      9.95 o 
  -3  20   6        1.38        1.55      3.72 o 
  -2  20   6        7.09        6.62      3.79 o 
  -1  20   6        2.38        2.23      2.71 o 
   0  20   6        5.91       11.96      7.63 o 
   1  20   6        9.35        8.76      6.72 o 
  -2  21   6        0.14        0.78      3.06 o 
  -1  21   6        0.37        0.00      2.25 o 
   0  21   6        0.39        4.00      6.56 o 
  -7   1   7       12.17        4.01     11.78 o 
  -6   1   7        0.07        0.19      2.99 o 
  -5   1   7        0.68       -0.53      5.07 o 
  -4   1   7       20.54       12.94      2.80 o 
  -3   1   7       51.10       57.96      5.28 o 
  -2   1   7        5.66        5.67      3.14 o 
  -1   1   7        8.10       10.64      2.56 o 
   0   1   7       79.43       76.40      6.69 o 
   1   1   7       50.55       57.21      5.38 o 
   2   1   7        4.09        3.63      3.77 o 
  -7   2   7        0.09        1.30      6.91 o 
  -6   2   7        7.82        2.80      5.86 o 
  -5   2   7        5.16        3.13      2.32 o 
  -4   2   7        0.45       18.41      9.59 o 
  -3   2   7       38.30       42.51      5.35 o 
  -2   2   7        4.04        5.31      3.70 o 
  -1   2   7       16.57       16.45      4.02 o 
   0   2   7       20.41       21.71      4.31 o 
   1   2   7       47.76       62.48      7.75 o 
   2   2   7        0.37        0.49      3.51 o 
  -7   3   7        0.47        1.09      5.45 o 
  -6   3   7        1.09        0.10      2.79 o 
  -5   3   7        0.03        5.03      5.37 o 
  -4   3   7       54.33       48.86      7.08 o 
  -3   3   7        5.96       22.96      7.93 o 
  -2   3   7       13.98       19.96      3.74 o 
  -1   3   7       21.00       16.00      3.60 o 
   0   3   7        8.57        8.82      3.13 o 
   1   3   7        8.71        7.24      2.67 o 
   2   3   7       16.87       18.68      4.30 o 
  -7   4   7        4.11        1.77      5.01 o 
  -6   4   7        2.08        1.30      5.44 o 
  -5   4   7       32.45       30.78      5.18 o 
  -4   4   7       22.59       35.06     12.60 o 
  -3   4   7       37.10       45.84     10.58 o 
  -2   4   7       13.91       16.41      4.64 o 
  -1   4   7        1.52        0.94      2.44 o 
   0   4   7      147.08      124.67      7.10 o 
   1   4   7        0.08        0.67      1.42 o 
   2   4   7        9.08        5.59      2.97 o 
   3   4   7       13.43        1.44      5.50 o 
  -7   5   7        7.23        4.50      6.48 o 
  -6   5   7       25.97       13.54      6.85 o 
  -5   5   7        0.00       10.25      7.55 o 
  -4   5   7       12.30       16.95      5.15 o 
  -3   5   7      125.66      136.43     10.00 o 
  -2   5   7        7.40        7.14      3.87 o 
  -1   5   7       41.34       41.43      5.18 o 
   0   5   7       16.77       17.22      3.81 o 
   1   5   7        3.36        1.66      1.37 o 
   2   5   7        0.17        0.69      1.84 o 
   3   5   7        3.22        4.20      2.80 o 
  -7   6   7        3.70        2.77      5.29 o 
  -6   6   7        1.40        9.88      9.43 o 
  -5   6   7        2.57        3.99      3.32 o 
  -4   6   7        0.51        6.61      4.59 o 
  -3   6   7       60.26      100.85     29.91 o 
  -2   6   7       39.18       32.04      5.81 o 
  -1   6   7        2.59       17.74      8.13 o 
   0   6   7        6.31        3.00      2.14 o 
   1   6   7        5.51        5.24      2.96 o 
   2   6   7        0.70        1.40      3.52 o 
   3   6   7       25.10       24.92      7.28 o 
   4   6   7        0.50        3.27     16.19 o 
  -7   7   7        0.02        1.02      6.49 o 
  -6   7   7        0.01        0.04      4.21 o 
  -5   7   7        2.83        3.70      4.44 o 
  -4   7   7       15.93       12.55      5.02 o 
  -3   7   7        2.14       41.42     15.27 o 
  -2   7   7        1.89        1.29      3.00 o 
  -1   7   7       46.77       40.17      4.73 o 
   0   7   7       10.66        8.31      2.67 o 
   1   7   7        2.94        5.67      5.18 o 
   2   7   7        2.02        2.29      3.93 o 
   3   7   7       24.87       28.57      5.72 o 
   4   7   7        1.66        1.99      7.51 o 
  -7   8   7        0.12        1.40      5.44 o 
  -6   8   7        2.07        2.07      4.05 o 
  -5   8   7        0.37       -0.51      3.30 o 
  -4   8   7        3.08        3.86      4.04 o 
  -3   8   7       47.41       34.69      8.32 o 
  -2   8   7        7.50        5.53      4.96 o 
  -1   8   7       12.25       28.60      7.82 o 
   0   8   7        2.87        2.93      2.31 o 
   1   8   7       37.59       42.18      5.65 o 
   2   8   7        1.35        1.06      2.51 o 
   3   8   7        0.24        4.15      4.10 o 
   4   8   7       24.57       13.04      6.30 o 
  -6   9   7        6.97        7.63      6.84 o 
  -5   9   7        2.57        2.05      2.81 o 
  -4   9   7       23.36       32.98      8.97 o 
  -3   9   7        0.06        9.72      6.84 o 
  -2   9   7      117.32      115.33      9.54 o 
  -1   9   7      151.88      144.76      7.77 o 
   0   9   7       23.60       22.67      3.30 o 
   1   9   7        2.80       10.43      8.02 o 
   2   9   7        3.80        3.51      3.10 o 
   3   9   7        5.57        5.33      5.41 o 
   4   9   7        6.54        6.35      4.76 o 
  -6  10   7        1.47        0.89      6.83 o 
  -5  10   7        1.75        2.57     10.06 o 
  -4  10   7        4.64        4.53      5.05 o 
  -3  10   7       25.27       30.29      6.18 o 
  -2  10   7        9.98       37.67     11.64 o 
  -1  10   7        2.84        2.28      3.83 o 
   0  10   7        0.13        3.22      2.63 o 
   1  10   7       19.61       20.54      6.62 o 
   2  10   7        4.86        9.55      4.48 o 
   3  10   7        6.78       11.77      4.12 o 
  -6  11   7       10.30       12.64     10.58 o 
  -5  11   7        0.26        0.89      5.03 o 
  -4  11   7        0.28        0.48      2.10 o 
  -3  11   7       13.07        8.15      6.21 o 
  -2  11   7       18.30       11.44      3.71 o 
  -1  11   7        9.26        5.52      2.73 o 
   0  11   7        3.79        1.55      2.53 o 
   1  11   7        6.99       13.22      4.19 o 
   2  11   7       16.07       19.10      5.96 o 
   3  11   7        1.90        2.07      3.97 o 
  -6  12   7        0.81       -0.90     10.41 o 
  -5  12   7        4.67        3.09     10.97 o 
  -4  12   7        3.41        1.30      6.26 o 
  -3  12   7        5.81        4.50      4.21 o 
  -2  12   7        2.01        0.54      1.64 o 
  -1  12   7        2.85        2.99      2.85 o 
   0  12   7        2.04        1.80      4.30 o 
   1  12   7        3.79        5.33      5.41 o 
   2  12   7        2.68        2.61      4.24 o 
   3  12   7       10.78        8.36      7.09 o 
  -5  13   7        0.10        0.07      5.04 o 
  -4  13   7        2.92        1.72      8.64 o 
  -3  13   7       16.95       19.28      6.12 o 
  -2  13   7       12.85        9.67      3.68 o 
  -1  13   7       24.96       12.74      3.54 o 
   0  13   7       31.63       31.18      8.50 o 
   1  13   7       40.32       38.39      8.32 o 
   2  13   7       13.15       12.84      5.36 o 
   3  13   7        3.59        6.15      7.08 o 
  -5  14   7       12.72       11.59     11.25 o 
  -4  14   7        1.16        2.22      4.96 o 
  -3  14   7        7.27        5.14      6.41 o 
  -2  14   7        4.80        5.04      3.66 o 
  -1  14   7       15.62       15.14      3.23 o 
   0  14   7       51.24       53.90      8.22 o 
   1  14   7       10.18       17.75      7.58 o 
   2  14   7        0.00        1.95      4.80 o 
  -5  15   7        7.06        6.18      8.41 o 
  -4  15   7        0.26        1.01      6.42 o 
  -3  15   7        0.03       -1.42      3.42 o 
  -2  15   7       10.27        3.89      2.30 o 
  -1  15   7       20.38       18.97      4.71 o 
   0  15   7        5.23       19.16     10.08 o 
   1  15   7        4.65        5.19      5.11 o 
   2  15   7        1.73        1.16      5.87 o 
  -4  16   7        1.81        0.54      4.73 o 
  -3  16   7        0.18        0.64      4.75 o 
  -2  16   7        4.38        4.80      4.37 o 
  -1  16   7        0.73        0.93      5.17 o 
   0  16   7        1.97        2.19      6.23 o 
   1  16   7       14.22        8.65      6.04 o 
  -4  17   7        0.09       -1.49     10.45 o 
  -3  17   7        6.92        9.44      7.88 o 
  -2  17   7        7.29        3.88      4.10 o 
  -1  17   7        0.01        0.23      4.01 o 
   0  17   7        0.03        0.21      2.90 o 
   1  17   7        3.29        3.37      4.54 o 
  -3  18   7        0.15        4.82      5.25 o 
  -2  18   7        9.45        8.42      4.54 o 
  -1  18   7        0.09        0.42      2.70 o 
   0  18   7       39.75       26.38     11.16 o 
  -6   0   8       45.97       65.47     17.26 o 
  -5   0   8        0.07       -0.30      3.92 o 
  -4   0   8       66.92       49.35     14.98 o 
  -3   0   8        0.49       -0.16      2.22 o 
  -2   0   8        5.76        4.17      3.11 o 
  -1   0   8       24.54       28.42      7.09 o 
   0   0   8        1.06        0.39      3.19 o 
   1   0   8        3.58        3.61     11.73 o 
   2   0   8        0.00       -5.50      8.42 o 
  -6   1   8        0.16       33.93     20.95 o 
  -5   1   8        0.03       -0.88      4.65 o 
  -4   1   8       11.12       25.30     13.68 o 
  -3   1   8        4.31        1.50      2.59 o 
  -2   1   8        0.02       -0.64      2.02 o 
  -1   1   8        0.51        0.81      1.73 o 
   0   1   8       58.12       56.53      5.07 o 
   1   1   8        0.19       -1.31      2.38 o 
   2   1   8       14.62       11.59     12.67 o 
   3   1   8        9.19        4.31      9.06 o 
  -6   2   8        0.34        0.48      4.13 o 
  -5   2   8        3.71        2.22      3.93 o 
  -4   2   8        0.25        1.77      4.67 o 
  -3   2   8       30.48       20.31      4.80 o 
  -2   2   8        3.57        3.71      2.38 o 
  -1   2   8        0.00       -0.14      1.76 o 
   0   2   8        0.01       -0.18      1.64 o 
   1   2   8       15.35       19.84      6.24 o 
   2   2   8       19.72       23.24      8.61 o 
   3   2   8        0.96        2.57      8.27 o 
  -6   3   8        0.02        0.21      3.04 o 
  -5   3   8        0.27        1.43      4.16 o 
  -4   3   8        7.52        4.98      3.63 o 
  -3   3   8        5.60        6.05      3.85 o 
  -2   3   8        0.00       -0.65      1.45 o 
  -1   3   8        7.96        6.93      3.19 o 
   0   3   8        5.86        3.81      2.55 o 
   1   3   8        0.35        0.96      3.20 o 
   2   3   8        0.41        4.78      8.92 o 
   3   3   8        8.30        1.39     13.86 o 
  -6   4   8        5.11        2.33      6.20 o 
  -5   4   8        1.29        2.86      5.38 o 
  -4   4   8        6.75        8.78      3.38 o 
  -3   4   8        5.06        1.55      2.37 o 
  -2   4   8        8.53        5.67      4.69 o 
  -1   4   8        1.50        0.95      2.02 o 
   0   4   8        1.20        0.49      2.14 o 
   1   4   8        0.98        0.15      3.13 o 
   2   4   8        7.94        4.85     10.13 o 
   3   4   8       25.29       26.93     14.21 o 
  -6   5   8        9.86        6.80      6.66 o 
  -5   5   8        0.04        0.03      2.66 o 
  -4   5   8        7.87        4.26      3.98 o 
  -3   5   8       37.80       41.13      8.57 o 
  -2   5   8        1.73        1.26      2.65 o 
  -1   5   8        0.04       -0.26      1.61 o 
   0   5   8        0.06        0.19      4.50 o 
   1   5   8        1.82        0.32      4.02 o 
   2   5   8       18.29        4.63      7.57 o 
  -6   6   8        4.30        3.07     11.19 o 
  -5   6   8        0.20        0.30      3.49 o 
  -4   6   8        1.50        0.84      2.65 o 
  -3   6   8        6.21       15.20      8.87 o 
  -2   6   8        0.68        0.42      2.31 o 
  -1   6   8        0.33        0.66      1.92 o 
   0   6   8        3.91        3.23      3.98 o 
   1   6   8        9.41        7.33      4.38 o 
   2   6   8        6.39       14.14      7.10 o 
  -5   7   8        0.22        0.42      3.68 o 
  -4   7   8        0.14        0.46      3.66 o 
  -3   7   8        0.72        1.66      4.21 o 
  -2   7   8        0.35       -0.17      2.27 o 
  -1   7   8        2.00        2.52      2.41 o 
   0   7   8        0.21        0.35      2.96 o 
   1   7   8        0.06        2.76      3.76 o 
   2   7   8        0.17       -0.71      2.39 o 
  -5   8   8        0.93        1.80      5.46 o 
  -4   8   8        0.00        0.39      4.14 o 
  -3   8   8        6.95        3.15      5.06 o 
  -2   8   8        2.16        1.45      2.81 o 
  -1   8   8        6.66        2.74      2.29 o 
   0   8   8        0.42        1.34      3.73 o 
   1   8   8       21.07        6.07      6.35 o 
   2   8   8        5.47        3.27      3.05 o 
  -5   9   8        4.62        4.76      5.32 o 
  -4   9   8        2.98        1.97      4.67 o 
  -3   9   8        0.95        7.24      5.30 o 
  -2   9   8        8.03        3.18      4.85 o 
  -1   9   8        0.17        0.17      1.65 o 
   0   9   8        1.93       -1.33      3.84 o 
   1   9   8        1.40        9.51      7.80 o 
   2   9   8        3.97        4.25      4.45 o 
  -5  10   8        0.22        0.33      4.15 o 
  -4  10   8       10.34        4.85      5.28 o 
  -3  10   8       18.58       13.45      6.11 o 
  -2  10   8        3.79        2.36      4.64 o 
  -1  10   8        2.22       -0.39      2.26 o 
   0  10   8       10.19        1.57      3.50 o 
   1  10   8       10.42        9.32      5.61 o 
  -4  11   8        0.78        2.26      3.76 o 
  -3  11   8        0.00        8.00      7.32 o 
  -2  11   8        3.26        3.32      4.52 o 
  -1  11   8       13.28        3.73      6.02 o 
   0  11   8        5.05        2.40      4.13 o 
   1  11   8       10.38        7.84      7.45 o 
  -4  12   8        0.36        1.78      4.50 o 
  -3  12   8        1.13        0.76      3.43 o 
  -2  12   8        0.97        0.22      2.57 o 
  -1  12   8        1.21        4.73      5.11 o 
   0  12   8       52.42       49.04      9.04 o 
   1  12   8        3.57       13.51      5.75 o 
  -3  13   8        0.00        2.38      3.35 o 
  -2  13   8        7.18        4.88      3.92 o 
  -1  13   8       15.97        5.88      4.90 o 
   0  13   8       22.10       48.57     15.51 o 
  -2  14   8        5.75        3.47      4.89 o 
  -1  14   8        0.09        1.18      4.69 o 
  -4   1   9        7.24        4.41      6.56 o 
  -3   1   9        5.46        6.52      5.97 o 
  -2   1   9        2.59        4.48      2.51 o 
  -1   1   9        0.12        0.57      1.73 o 
   0   1   9        0.91       -4.11      5.84 o 
  -4   2   9        0.01       -0.91      6.94 o 
  -3   2   9        7.12        8.13      3.79 o 
  -2   2   9        5.24        4.82      2.30 o 
  -1   2   9        0.09        0.77      2.06 o 
   0   2   9        7.68       13.00      7.22 o 
  -4   3   9       12.87        0.10      4.51 o 
  -3   3   9        2.86        3.72      3.83 o 
  -2   3   9        0.62        3.30      3.16 o 
  -1   3   9       10.16        8.10      4.70 o 
   0   3   9        0.32       -0.99      2.92 o 
  -3   4   9        0.75        2.47      3.71 o 
  -2   4   9        0.12        3.43      3.90 o 
  -1   4   9        3.23        6.78      3.87 o 
   0   4   9        0.00        3.27      7.15 o 
  -3   5   9        8.17        8.44      3.58 o 
  -2   5   9        0.00        1.44      2.43 o 
  -1   5   9        2.37        3.13      7.03 o 
  -3   6   9        1.94        8.53      8.02 o 
  -2   6   9        0.36        0.46      2.61 o 
  -1   6   9        0.60        9.19      5.86 o 
  -2   7   9        0.02        1.63      6.14 o 
                                                 
